# Supplementary material for: Endothelial nitric oxide synthase limits host immunity to control disseminated Candida albicans infections in mice
Source: PLoS One. 2019 Oct 31;14(10):e0223919. doi: 10.1371/journal.pone.0223919 (PMC6822743; doi:10.1371/journal.pone.0223919)
Supplement: S1 File — Spread sheets used for calculating serum cytokine concentrations, kidney colony forming units, organ leukocyte flow cytometry data, and intracellular cytokine flow data. (XLSX) [file pone.0223919.s002.xlsx]

## Sheet: Data key
Data sheet	description	Figure
IL-6	Luminex cytokine analysis	Figure 2
MIP-1b	Luminex cytokine analysis	Figure 2
TNF-a	Luminex cytokine analysis	Figure 2
IL-17	Luminex cytokine analysis	Figure 2
IL-12 (p40)	Luminex cytokine analysis	Figure 2
IL-10	Luminex cytokine analysis	Figure 2
IL-4	Luminex cytokine analysis	Figure 2
IL-1a	Luminex cytokine analysis	Figure 2
GMCSF	Luminex cytokine analysis	Figure 2
Kidney CFU data	C. albicans CFU counts	Figure 3C
organ leukocyte data	Flow cytometry data	Figure 4
cytokine flow data	Intracellular flow cytometry data	Figure 5
Nanostring data	complete normalized Nanostring data	Table 1
Nanostring data	Nanostring RCC data	Table 1

## Sheet: IL-6 (21)
File Name: C:\Program Files\Luminex\LXR\Luminex files\dhammika031209.rbx
Analyte: IL-6 (21)
Acquisition Date: 12-Mar-2009, 01:52 PM
Reader Serial Number: LX10001270021
Plate ID:
RP1 PMT (Volts): 668.86
RP1 Target: 3415
Analyte	Type	Well	Outlier	Description	FI	FI - Bkgd	Std Dev	%CV	Obs Conc	Exp Conc	(Obs/Exp) * 100	Group	Ratio	Dilution
IL-6 (21)	S1	A1,B1	0		31.8	31.8	15.2	47.88	OOR <	0	***			1
IL-6 (21)	S2	C1,D1	0		50.5	50.5	7.78	15.4	3.68	3.2	115			1
IL-6 (21)	S3	E1,F1	0		135.5	135.5	20.51	15.13	15.29	16	96			1
IL-6 (21)	S4	G1,H1	0		640.8	640.8	5.3	0.83	79.21	80	99			1
IL-6 (21)	S5	A2,B2	0		2807.3	2807.3	375.12	13.36	433.04	400	108			1
IL-6 (21)	S6	C2,D2	0		7835	7835	248.9	3.18	1857.87	2000	93			1
IL-6 (21)	S7	E2,F2	0		19609.5	19609.5	1384.52	7.06	10322.3	10000	103			1
IL-6 (21)	C1	G2,H2	0		841.5	841.5	119.5	14.2	106.13	146.5	72			1
IL-6 (21)	C2	A3,B3	0		3841	3841	371.94	9.68	653.25	760.5	86			1
IL-6 (21)	X1	C3	0		2482	2482	0	0	741.58					2
IL-6 (21)	X2	D3	0		1293	1293	0	0	341.84					2
IL-6 (21)	X3	E3	0		2896	2896	0	0	901.2					2
IL-6 (21)	X4	F3	0		1629.5	1629.5	0	0	446.28					2
IL-6 (21)	X5	G3	0		4565	4565	0	0	1656.93					2
IL-6 (21)	X6	H3	0		5007	5007	0	0	1888.56					2
IL-6 (21)	X7	A4	0		1676.5	1676.5	0	0	461.4					2
IL-6 (21)	X8	B4	0		2579	2579	0	0	778.02					2
IL-6 (21)	X9	C4	0		63	63	0	0	11.17					2
IL-6 (21)	X10	D4	0		59.5	59.5	0	0	10.13					2
IL-6 (21)	X11	E4	0		1947	1947	0	0	551.07					2
IL-6 (21)	X12	F4	0		1755	1755	0	0	486.97					2
IL-6 (21)	X13	G4	0		45	45	0	0	5.55					2
IL-6 (21)	X14	H4	0		627.5	627.5	0	0	154.93					2
IL-6 (21)	X15	A5	0		820.5	820.5	0	0	206.53					2
IL-6 (21)	X16	B5	0		289	289	0	0	68.89					2
IL-6 (21)	X17	C5	0		271.5	271.5	0	0	64.54					2
IL-6 (21)	X18	D5	0		94	94	0	0	19.77					2
IL-6 (21)	X19	E5	0		2156	2156	0	0	623.4					2
IL-6 (21)	X20	F5	0		3858	3858	0	0	1314.32					2
IL-6 (21)	X21	G5	0		74	74	0	0	14.31					2
IL-6 (21)	X22	H5	0		2713.5	2713.5	0	0	829.51					2
IL-6 (21)	X23	A6	0		2421	2421	0	0	718.97					2
IL-6 (21)	X24	B6	0		433.5	433.5	0	0	105.03					2
IL-6 (21)	X25	C6	0		3923	3923	0	0	1344.42					2
IL-6 (21)	X26	D6	0		1855	1855	0	0	520.07					2
IL-6 (21)	X27	E6	0		26	26	0	0	OOR <					2
IL-6 (21)	X28	F6	0		2163	2163	0	0	625.87					2
IL-6 (21)	X29	G6	0		4971	4971	0	0	1869.18					2
IL-6 (21)	X30	H6	0		3187	3187	0	0	1019.87					2
IL-6 (21)	X31	A7	0		961	961	0	0	245.4					2
IL-6 (21)	X32	B7	0		2366	2366	0	0	698.78					2
IL-6 (21)	X33	C7	0		687	687	0	0	170.62					2
IL-6 (21)	X34	D7	0		382	382	0	0	92.07					2
IL-6 (21)	X35	E7	0		1555	1555	0	0	422.57					2
IL-6 (21)	X36	F7	0		4909	4909	0	0	1836.02					2
IL-6 (21)	X37	G7	0		1024	1024	0	0	263.21					2
IL-6 (21)	X38	H7	0		4574	4574	0	0	1661.51					2
IL-6 (21)	X39	A8	0		1893.5	1893.5	0	0	532.98					2
IL-6 (21)	X40	B8	0		2050.5	2050.5	0	0	586.55					2
IL-6 (21)	X41	C8	0		923	923	0	0	234.78					2
IL-6 (21)	X42	D8	0		8327	8327	0	0	4099.83					2
IL-6 (21)	X43	E8	0		5831	5831	0	0	2357.65					2
IL-6 (21)	X44	F8	0		3009	3009	0	0	946.64					2
IL-6 (21)	X45	G8	0		1727	1727	0	0	477.81					2
IL-6 (21)	X46	H8	0		5148	5148	0	0	1965.35					2
IL-6 (21)	X47	A9	0		11164	11164	0	0	6755.43					2
IL-6 (21)	X48	B9	0		8957	8957	0	0	4622.94					2
IL-6 (21)	X49	C9	0		1387	1387	0	0	370.33					2
IL-6 (21)	X50	D9	0		67	67	0	0	12.33					2
IL-6 (21)	X51	E9	0		667	667	0	0	165.33					2
IL-6 (21)	X52	F9	0		816.5	816.5	0	0	205.44					2
IL-6 (21)	X53	G9	0		1188	1188	0	0	310.64					2
IL-6 (21)	X54	H9	0		850	850	0	0	214.6					2
IL-6 (21)	X55	A10	0		2851.5	2851.5	0	0	883.53					2
IL-6 (21)	X56	B10	0		771	771	0	0	193.1					2
IL-6 (21)	X57	C10	0		3604	3604	0	0	1199.4					2
IL-6 (21)	X58	D10	0		1500	1500	0	0	405.28					2
IL-6 (21)	X59	E10	0		1726	1726	0	0	477.48					2
IL-6 (21)	X60	F10	0		2383	2383	0	0	705					2
IL-6 (21)	X61	G10	0		1749	1749	0	0	485					2
IL-6 (21)	X62	H10	0		3227.5	3227.5	0	0	1036.81					2
IL-6 (21)	X63	A11	0		***	***	***	***	***					2
IL-6 (21)	X64	B11	0		85	85	0	0	17.35					2
IL-6 (21)	X65	C11	0		156	156	0	0	35.77					2
IL-6 (21)	X66	D11	0		345	345	0	0	82.82					2
IL-6 (21)	X67	E11	0		114	114	0	0	25.04					2
IL-6 (21)	X68	F11	0		403	403	0	0	97.35					2
IL-6 (21)	X69	G11	0		638	638	0	0	157.69					2
IL-6 (21)	X70	H11	0		3898.5	3898.5	0	0	1333.04					2
IL-6 (21)	X71	A12	0		9350	9350	0	0	4967.7					2
IL-6 (21)	X72	B12	0		1612.5	1612.5	0	0	440.84					2
IL-6 (21)	X73	C12	0		1596	1596	0	0	435.58					2
IL-6 (21)	X74	D12	0		3566	3566	0	0	1182.58					2
IL-6 (21)	X75	E12	0		17736	17736	0	0	16597.8					2
IL-6 (21)	X76	F12	0		29.5	29.5	0	0	OOR <					2
IL-6 (21)	X77	G12	0		32	32	0	0	OOR <					2
IL-6 (21)	X78	H12	0		32.5	32.5	0	0	OOR <					2
Analyte	Type	Well	Outlier	Description	FI	FI - Bkgd	Std Dev	%CV	Obs Conc	Exp Conc	(Obs/Exp) * 100	Group	Ratio	Dilution
IL-6 (21)	S1	A1	0		21	21			OOR <	0	***			1
IL-6 (21)	S1	B1	0		42.5	42.5			2.34	0	***			1
IL-6 (21)	S2	C1	0		45	45			2.77	3.2	87			1
IL-6 (21)	S2	D1	0		56	56			4.54	3.2	142			1
IL-6 (21)	S3	E1	0		121	121			13.43	16	84			1
IL-6 (21)	S3	F1	0		150	150			17.13	16	107			1
IL-6 (21)	S4	G1	0		644.5	644.5			79.7	80	100			1
IL-6 (21)	S4	H1	0		637	637			78.71	80	98			1
IL-6 (21)	S5	A2	0		2542	2542			382.03	400	96			1
IL-6 (21)	S5	B2	0		3072.5	3072.5			486.27	400	122			1
IL-6 (21)	S6	C2	0		7659	7659			1791.7	2000	90			1
IL-6 (21)	S6	D2	0		8011	8011			1925.37	2000	96			1
IL-6 (21)	S7	E2	0		18630.5	18630.5			9224.04	10000	92			1
IL-6 (21)	S7	F2	0		20588.5	20588.5			*11516.66	10000	115			1
IL-6 (21)	C1	G2	0		757	757			94.66	146.5	65			1
IL-6 (21)	C1	H2	0		926	926			117.81	146.5	80			1
IL-6 (21)	C2	A3	0		4104	4104			714.85	760.5	94			1
IL-6 (21)	C2	B3	0		3578	3578			593.94	760.5	78			1
IL-6 (21)	X1	C3	0	1dtsp-	2482	2482			741.58					2
IL-6 (21)	X2	D3	0	1dtsp-	1293	1293			341.84					2
IL-6 (21)	X3	E3	0	1dtsp-	2896	2896			901.2					2
IL-6 (21)	X4	F3	0	1dWT	1629.5	1629.5			446.28					2
IL-6 (21)	X5	G3	0	1dWT	4565	4565			1656.93					2
IL-6 (21)	X6	H3	0	1dWT	5007	5007			1888.56					2
IL-6 (21)	X7	A4	0	2dtsp-	1676.5	1676.5			461.4					2
IL-6 (21)	X8	B4	0	2dtsp-	2579	2579			778.02					2
IL-6 (21)	X9	C4	0	2dtsp-	63	63			11.17					2
IL-6 (21)	X10	D4	0	2dWT	59.5	59.5			10.13					2
IL-6 (21)	X11	E4	0	2dWT	1947	1947			551.07					2
IL-6 (21)	X12	F4	0	2dWT	1755	1755			486.97					2
IL-6 (21)	X13	G4	0	0dtsp-	45	45			5.55					2
IL-6 (21)	X14	H4	0	0dtsp-	627.5	627.5			154.93					2
IL-6 (21)	X15	A5	0	0dtsp-	820.5	820.5			206.53					2
IL-6 (21)	X16	B5	0	0dWT	289	289			68.89					2
IL-6 (21)	X17	C5	0	0dWT	271.5	271.5			64.54					2
IL-6 (21)	X18	D5	0	0dWT	94	94			19.77					2
IL-6 (21)	X19	E5	0	3dtsp-	2156	2156			623.4					2
IL-6 (21)	X20	F5	0	3dtsp-	3858	3858			1314.32					2
IL-6 (21)	X21	G5	0	3dtsp-	74	74			14.31					2
IL-6 (21)	X22	H5	0	3dWT	2713.5	2713.5			829.51					2
IL-6 (21)	X23	A6	0	3dWT	2421	2421			718.97					2
IL-6 (21)	X24	B6	0	3dWT	433.5	433.5			105.03					2
IL-6 (21)	X25	C6	0	7dtsp-	3923	3923			1344.42					2
IL-6 (21)	X26	D6	0	7dtsp-	1855	1855			520.07					2
IL-6 (21)	X27	E6	0	7dWT	26	26			OOR <					2
IL-6 (21)	X28	F6	0	7dWT	2163	2163			625.87					2
IL-6 (21)	X29	G6	0	CD47- 6d	4971	4971			1869.18					2
IL-6 (21)	X30	H6	0	WT-6d	3187	3187			1019.87					2
IL-6 (21)	X31	A7	0	CD47-7d	961	961			245.4					2
IL-6 (21)	X32	B7	0	CD47-7d	2366	2366			698.78					2
IL-6 (21)	X33	C7	0	WT-7d	687	687			170.62					2
IL-6 (21)	X34	D7	0	WT-7d	382	382			92.07					2
IL-6 (21)	X35	E7	0	WT-7d	1555	1555			422.57					2
IL-6 (21)	X36	F7	0	B6WT1d	4909	4909			1836.02					2
IL-6 (21)	X37	G7	0	B6WT1d	1024	1024			263.21					2
IL-6 (21)	X38	H7	0	B6WT1d	4574	4574			1661.51					2
IL-6 (21)	X39	A8	0	Enos-1d	1893.5	1893.5			532.98					2
IL-6 (21)	X40	B8	0	Enos-1d	2050.5	2050.5			586.55					2
IL-6 (21)	X41	C8	0	Enos-1d	923	923			234.78					2
IL-6 (21)	X42	D8	0	B6WT2d	8327	8327			4099.83					2
IL-6 (21)	X43	E8	0	B6WT2d	5831	5831			2357.65					2
IL-6 (21)	X44	F8	0	B6WT2d	3009	3009			946.64					2
IL-6 (21)	X45	G8	0	Enos-2d	1727	1727			477.81					2
IL-6 (21)	X46	H8	0	Enos-2d	5148	5148			1965.35					2
IL-6 (21)	X47	A9	0	Enos-2d	11164	11164			6755.43					2
IL-6 (21)	X48	B9	0	B6WT5d	8957	8957			4622.94					2
IL-6 (21)	X49	C9	0	B6WT5d	1387	1387			370.33					2
IL-6 (21)	X50	D9	0	B6WT5d	67	67			12.33					2
IL-6 (21)	X51	E9	0	Enos-5d	667	667			165.33					2
IL-6 (21)	X52	F9	0	Enos-5d	816.5	816.5			205.44					2
IL-6 (21)	X53	G9	0	Enos-5d	1188	1188			310.64					2
IL-6 (21)	X54	H9	0	B6WT7d	850	850			214.6					2
IL-6 (21)	X55	A10	0	B6WT7d	2851.5	2851.5			883.53					2
IL-6 (21)	X56	B10	0	B6WT7d	771	771			193.1					2
IL-6 (21)	X57	C10	0	Enos-7d	3604	3604			1199.4					2
IL-6 (21)	X58	D10	0	Enos-7d	1500	1500			405.28					2
IL-6 (21)	X59	E10	0	Enos-7d	1726	1726			477.48					2
IL-6 (21)	X60	F10	0	Enos-7d	2383	2383			705					2
IL-6 (21)	X61	G10	0	B6WT8d	1749	1749			485					2
IL-6 (21)	X62	H10	0	Enos-8d	3227.5	3227.5			1036.81					2
IL-6 (21)	X63	A11	0	Enos-8d	***	***			***					2
IL-6 (21)	X64													2
IL-6 (21)	X65													2
IL-6 (21)	X66													2
IL-6 (21)	X67													2
IL-6 (21)	X68													2
IL-6 (21)	X69													2
IL-6 (21)	X70													2
IL-6 (21)	X71													2
IL-6 (21)	X72													2
IL-6 (21)	X73													2
IL-6 (21)	X74													2
IL-6 (21)	X75													2
IL-6 (21)	X76													2
IL-6 (21)	X77													2
IL-6 (21)	X78													2
***Value not available / --- = Designated as an outlier
*Value extrapolated beyond standard range
OOR = Out of Range / OOR> = Out of Range Above / OOR< = Out of Range Below
Exp Conc = Expected Concentration / Obs Conc = Observed Concentration
Ratio = Member/Reference
Regression Type: Logistic - 5PL
Std. Curve: FI = 32.6347 + (123724 - 32.6347) / ((1 + (Conc / 343.306)^-0.285823))^5.74898
FitProb. = 0.1563, ResVar. = 1.8559
						average	std						PI	tsp1-/-		WT
													0	122.337	104.379	51.0667	27.1908
				1dtsp-	741.58	661.54	288.142						1	661.54	288.142	1330.59	774.543
				1dtsp-	341.84								2	416.863	385.36	349.39	295.551
				1dtsp-	901.2								3	650.677	390.302	650.677	390.302
				1dWT	446.28	1330.59	774.543						7	932.245		625.87
				1dWT	1656.93
				1dWT	1888.56
				2dtsp-	461.4	416.863	385.36
				2dtsp-	778.02
				2dtsp-	11.17
				2dWT	10.13	349.39	295.551
				2dWT	551.07
				2dWT	486.97
				0dtsp-	5.55	122.337	104.379
				0dtsp-	154.93
				0dtsp-	206.53
				0dWT	68.89	51.0667	27.1908
				0dWT	64.54
				0dWT	19.77
				3dtsp-	623.4	650.677	390.302
				3dtsp-	1314.32
				3dtsp-	14.31
				3dWT	829.51	551.17	390.302
				3dWT	718.97
				3dWT	105.03
				7dtsp-	1344.42	932.245
				7dtsp-	520.07
				7dWT	OOR <
				7dWT	625.87	625.87
				CD47- 6d	1869.18	937.787
				WT-6d	1019.87	426.282
				CD47-7d	245.4
				CD47-7d	698.78
				WT-7d	170.62
				WT-7d	92.07
				WT-7d	422.57
				B6WT1d	1836.02	1253.58	862.113
				B6WT1d	263.21
				B6WT1d	1661.51
				Enos-1d	532.98	451.437	189.532
				Enos-1d	586.55
				Enos-1d	234.78
				B6WT2d	4099.83	2468.04	1579.49
				B6WT2d	2357.65
				B6WT2d	946.64
				Enos-2d	477.81	3066.2	3280.4
				Enos-2d	1965.35
				Enos-2d	6755.43
				B6WT5d	4622.94	1668.53	2564.85
				B6WT5d	370.33
				B6WT5d	12.33
				Enos-5d	165.33	227.137	75.0454
				Enos-5d	205.44
				Enos-5d	310.64
				B6WT7d	214.6	430.41	392.561
				B6WT7d	883.53
				B6WT7d	193.1
				Enos-7d	1199.4	694.053	439.129
				Enos-7d	405.28	529.253	156.424
				Enos-7d	477.48
				Enos-7d	705
				B6WT8d	485
				Enos-8d	1036.81
				Enos-8d	***
				A7212hr	17.35	45.3133
				A7212hr	35.77
				A7212hr	82.82
				KW612hr	25.04	93.36
				KW612hr	97.35
				KW612hr	157.69
				A721d	1333.04	2247.19
				A721d	4967.7
				A721d	440.84
				KW61d	435.58	6072
				KW61d	1182.58
				KW61d	16597.8
				A72con	OOR <
				A72con	OOR <
				A72con	OOR <

## Sheet: MIP-1b (55)
File Name: C:\Program Files\Luminex\LXR\Luminex files\dhammika031209.rbx
Analyte: MIP-1b (55)
Acquisition Date: 12-Mar-2009, 01:52 PM
Reader Serial Number: LX10001270021
Plate ID:
RP1 PMT (Volts): 668.86
RP1 Target: 3415
Analyte	Type	Well	Outlier	Description	FI	FI - Bkgd	Std Dev	%CV	Obs Conc	Exp Conc	(Obs/Exp) * 100	Group	Ratio	Dilution
MIP-1b (55)	S1	A1,B1	0		39.5	39.5	7.78	19.69	46.8	0	***			1
MIP-1b (55)	S2	C1,D1	2		35	35	0	0	OOR <	3.2	***			1
MIP-1b (55)	S3	E1,F1	0		34	34	0	0	OOR <	16	***			1
MIP-1b (55)	S4	G1,H1	0		49.5	49.5	3.54	7.14	122.03	80	153			1
MIP-1b (55)	S5	A2,B2	0		117.3	117.3	21.57	18.39	388.01	400	97			1
MIP-1b (55)	S6	C2,D2	0		1140	1140	186.68	16.38	2010.11	2000	101			1
MIP-1b (55)	S7	E2,F2	0		8573	8573	1183.7	13.81	9999.98	10000	100			1
MIP-1b (55)	C1	G2,H2	0		53	53	7.07	13.34	142.08	132.5	107			1
MIP-1b (55)	C2	A3,B3	0		235	235	12.73	5.42	683.54	734	93			1
MIP-1b (55)	X1	C3	0		80	80	0	0	525.29					2
MIP-1b (55)	X2	D3	0		62	62	0	0	374.68					2
MIP-1b (55)	X3	E3	0		99	99	0	0	660.28					2
MIP-1b (55)	X4	F3	0		57	57	0	0	326.22					2
MIP-1b (55)	X5	G3	0		88	88	0	0	584.37					2
MIP-1b (55)	X6	H3	0		85	85	0	0	562.65					2
MIP-1b (55)	X7	A4	0		67.5	67.5	0	0	424.01					2
MIP-1b (55)	X8	B4	0		117	117	0	0	774.5					2
MIP-1b (55)	X9	C4	0		55	55	0	0	305.62					2
MIP-1b (55)	X10	D4	0		39	39	0	0	82.65					2
MIP-1b (55)	X11	E4	0		47	47	0	0	212.86					2
MIP-1b (55)	X12	F4	0		129.5	129.5	0	0	848.23					2
MIP-1b (55)	X13	G4	0		46	46	0	0	199.6					2
MIP-1b (55)	X14	H4	0		49	49	0	0	238.02					2
MIP-1b (55)	X15	A5	0		59	59	0	0	346.08					2
MIP-1b (55)	X16	B5	0		27	27	0	0	OOR <					2
MIP-1b (55)	X17	C5	0		46	46	0	0	199.6					2
MIP-1b (55)	X18	D5	0		73.5	73.5	0	0	474.22					2
MIP-1b (55)	X19	E5	0		53	53	0	0	284.15					2
MIP-1b (55)	X20	F5	0		90	90	0	0	598.59					2
MIP-1b (55)	X21	G5	0		43	43	0	0	156.18					2
MIP-1b (55)	X22	H5	0		57	57	0	0	326.22					2
MIP-1b (55)	X23	A6	0		59	59	0	0	346.08					2
MIP-1b (55)	X24	B6	0		57.5	57.5	0	0	331.25					2
MIP-1b (55)	X25	C6	0		59	59	0	0	346.08					2
MIP-1b (55)	X26	D6	0		45	45	0	0	185.8					2
MIP-1b (55)	X27	E6	0		40	40	0	0	103.85					2
MIP-1b (55)	X28	F6	0		48	48	0	0	225.65					2
MIP-1b (55)	X29	G6	0		75	75	0	0	486.29					2
MIP-1b (55)	X30	H6	0		125	125	0	0	822.14					2
MIP-1b (55)	X31	A7	0		37.5	37.5	0	0	42.16					2
MIP-1b (55)	X32	B7	0		56.5	56.5	0	0	321.14					2
MIP-1b (55)	X33	C7	0		56	56	0	0	316.02					2
MIP-1b (55)	X34	D7	0		21	21	0	0	OOR <					2
MIP-1b (55)	X35	E7	0		69	69	0	0	436.88					2
MIP-1b (55)	X36	F7	0		165	165	0	0	1039.78					2
MIP-1b (55)	X37	G7	0		46	46	0	0	199.6					2
MIP-1b (55)	X38	H7	0		138.5	138.5	0	0	899.05					2
MIP-1b (55)	X39	A8	0		91	91	0	0	605.63					2
MIP-1b (55)	X40	B8	0		229.5	229.5	0	0	1343.12					2
MIP-1b (55)	X41	C8	0		143	143	0	0	923.83					2
MIP-1b (55)	X42	D8	0		993	993	0	0	3674.69					2
MIP-1b (55)	X43	E8	0		248.5	248.5	0	0	1424.85					2
MIP-1b (55)	X44	F8	0		50	50	0	0	250.02					2
MIP-1b (55)	X45	G8	0		107	107	0	0	712.38					2
MIP-1b (55)	X46	H8	0		218	218	0	0	1292.19					2
MIP-1b (55)	X47	A9	0		993	993	0	0	3674.69					2
MIP-1b (55)	X48	B9	0		235	235	0	0	1367.08					2
MIP-1b (55)	X49	C9	0		122.5	122.5	0	0	807.43					2
MIP-1b (55)	X50	D9	0		89	89	0	0	591.51					2
MIP-1b (55)	X51	E9	0		179	179	0	0	1109.71					2
MIP-1b (55)	X52	F9	0		133	133	0	0	868.2					2
MIP-1b (55)	X53	G9	0		73	73	0	0	470.16					2
MIP-1b (55)	X54	H9	0		58	58	0	0	336.24					2
MIP-1b (55)	X55	A10	0		56.5	56.5	0	0	321.14					2
MIP-1b (55)	X56	B10	0		63	63	0	0	383.92					2
MIP-1b (55)	X57	C10	0		382.5	382.5	0	0	1939					2
MIP-1b (55)	X58	D10	0		69.5	69.5	0	0	441.12					2
MIP-1b (55)	X59	E10	0		46	46	0	0	199.6					2
MIP-1b (55)	X60	F10	0		130	130	0	0	851.1					2
MIP-1b (55)	X61	G10	0		83	83	0	0	547.88					2
MIP-1b (55)	X62	H10	0		84	84	0	0	555.29					2
MIP-1b (55)	X63	A11	0		18	18	0	0	OOR <					2
MIP-1b (55)	X64	B11	0		57	57	0	0	326.22					2
MIP-1b (55)	X65	C11	0		77	77	0	0	502.1					2
MIP-1b (55)	X66	D11	0		52	52	0	0	273.06					2
MIP-1b (55)	X67	E11	0		37	37	0	0	22.21					2
MIP-1b (55)	X68	F11	0		47	47	0	0	212.86					2
MIP-1b (55)	X69	G11	0		62	62	0	0	374.68					2
MIP-1b (55)	X70	H11	0		148	148	0	0	950.91					2
MIP-1b (55)	X71	A12	0		706.5	706.5	0	0	2937.84					2
MIP-1b (55)	X72	B12	0		58	58	0	0	336.24					2
MIP-1b (55)	X73	C12	0		68	68	0	0	428.33					2
MIP-1b (55)	X74	D12	0		195	195	0	0	1186.58					2
MIP-1b (55)	X75	E12	0		1170	1170	0	0	4088.57					2
MIP-1b (55)	X76	F12	0		36.5	36.5	0	0	OOR <					2
MIP-1b (55)	X77	G12	0		39	39	0	0	82.65					2
MIP-1b (55)	X78	H12	0		47.5	47.5	0	0	219.31					2
Analyte	Type	Well	Outlier	Description	FI	FI - Bkgd	Std Dev	%CV	Obs Conc	Exp Conc	(Obs/Exp) * 100	Group	Ratio	Dilution
MIP-1b (55)	S1	A1	0		34	34			OOR <	0	***			1
MIP-1b (55)	S1	B1	0		45	45			92.9	0	***			1
MIP-1b (55)	S2	C1	1		38	38			---	3.2	***			1
MIP-1b (55)	S2	D1	0		35	35			OOR <	3.2	***			1
MIP-1b (55)	S3	E1	0		34	34			OOR <	16	***			1
MIP-1b (55)	S3	F1	0		34	34			OOR <	16	***			1
MIP-1b (55)	S4	G1	0		52	52			136.53	80	171			1
MIP-1b (55)	S4	H1	0		47	47			106.43	80	133			1
MIP-1b (55)	S5	A2	0		102	102			340.05	400	85			1
MIP-1b (55)	S5	B2	0		132.5	132.5			432.68	400	108			1
MIP-1b (55)	S6	C2	0		1008	1008			1855.41	2000	93			1
MIP-1b (55)	S6	D2	0		1272	1272			2158.07	2000	108			1
MIP-1b (55)	S7	E2	0		7736	7736			7508.21	10000	75			1
MIP-1b (55)	S7	F2	0		9410	9410			OOR >	10000	***			1
MIP-1b (55)	C1	G2	0		48	48			112.82	132.5	85			1
MIP-1b (55)	C1	H2	0		58	58			168.12	132.5	127			1
MIP-1b (55)	C2	A3	0		244	244			702.88	734	96			1
MIP-1b (55)	C2	B3	0		226	226			663.87	734	90			1
MIP-1b (55)	X1	C3	0	1dtsp-	80	80			525.29					2
MIP-1b (55)	X2	D3	0	1dtsp-	62	62			374.68					2
MIP-1b (55)	X3	E3	0	1dtsp-	99	99			660.28					2
MIP-1b (55)	X4	F3	0	1dWT	57	57			326.22					2
MIP-1b (55)	X5	G3	0	1dWT	88	88			584.37					2
MIP-1b (55)	X6	H3	0	1dWT	85	85			562.65					2
MIP-1b (55)	X7	A4	0	2dtsp-	67.5	67.5			424.01					2
MIP-1b (55)	X8	B4	0	2dtsp-	117	117			774.5					2
MIP-1b (55)	X9	C4	0	2dtsp-	55	55			305.62					2
MIP-1b (55)	X10	D4	0	2dWT	39	39			82.65					2
MIP-1b (55)	X11	E4	0	2dWT	47	47			212.86					2
MIP-1b (55)	X12	F4	0	2dWT	129.5	129.5			848.23					2
MIP-1b (55)	X13	G4	0	0dtsp-	46	46			199.6					2
MIP-1b (55)	X14	H4	0	0dtsp-	49	49			238.02					2
MIP-1b (55)	X15	A5	0	0dtsp-	59	59			346.08					2
MIP-1b (55)	X16	B5	0	0dWT	27	27			OOR <					2
MIP-1b (55)	X17	C5	0	0dWT	46	46			199.6					2
MIP-1b (55)	X18	D5	0	0dWT	73.5	73.5			474.22					2
MIP-1b (55)	X19	E5	0	3dtsp-	53	53			284.15					2
MIP-1b (55)	X20	F5	0	3dtsp-	90	90			598.59					2
MIP-1b (55)	X21	G5	0	3dtsp-	43	43			156.18					2
MIP-1b (55)	X22	H5	0	3dWT	57	57			326.22					2
MIP-1b (55)	X23	A6	0	3dWT	59	59			346.08					2
MIP-1b (55)	X24	B6	0	3dWT	57.5	57.5			331.25					2
MIP-1b (55)	X25	C6	0	7dtsp-	59	59			346.08					2
MIP-1b (55)	X26	D6	0	7dtsp-	45	45			185.8					2
MIP-1b (55)	X27	E6	0	7dWT	40	40			103.85					2
MIP-1b (55)	X28	F6	0	7dWT	48	48			225.65					2
MIP-1b (55)	X29	G6	0	CD47- 6d	75	75			486.29					2
MIP-1b (55)	X30	H6	0	WT-6d	125	125			822.14					2
MIP-1b (55)	X31	A7	0	CD47-7d	37.5	37.5			42.16					2
MIP-1b (55)	X32	B7	0	CD47-7d	56.5	56.5			321.14					2
MIP-1b (55)	X33	C7	0	WT-7d	56	56			316.02					2
MIP-1b (55)	X34	D7	0	WT-7d	21	21			OOR <					2
MIP-1b (55)	X35	E7	0	WT-7d	69	69			436.88					2
MIP-1b (55)	X36	F7	0	B6WT1d	165	165			1039.78					2
MIP-1b (55)	X37	G7	0	B6WT1d	46	46			199.6					2
MIP-1b (55)	X38	H7	0	B6WT1d	138.5	138.5			899.05					2
MIP-1b (55)	X39	A8	0	Enos-1d	91	91			605.63					2
MIP-1b (55)	X40	B8	0	Enos-1d	229.5	229.5			1343.12					2
MIP-1b (55)	X41	C8	0	Enos-1d	143	143			923.83					2
MIP-1b (55)	X42	D8	0	B6WT2d	993	993			3674.69					2
MIP-1b (55)	X43	E8	0	B6WT2d	248.5	248.5			1424.85					2
MIP-1b (55)	X44	F8	0	B6WT2d	50	50			250.02					2
MIP-1b (55)	X45	G8	0	Enos-2d	107	107			712.38					2
MIP-1b (55)	X46	H8	0	Enos-2d	218	218			1292.19					2
MIP-1b (55)	X47	A9	0	Enos-2d	993	993			3674.69					2
MIP-1b (55)	X48	B9	0	B6WT5d	235	235			1367.08					2
MIP-1b (55)	X49	C9	0	B6WT5d	122.5	122.5			807.43					2
MIP-1b (55)	X50	D9	0	B6WT5d	89	89			591.51					2
MIP-1b (55)	X51	E9	0	Enos-5d	179	179			1109.71					2
MIP-1b (55)	X52	F9	0	Enos-5d	133	133			868.2					2
MIP-1b (55)	X53	G9	0	Enos-5d	73	73			470.16					2
MIP-1b (55)	X54	H9	0	B6WT7d	58	58			336.24					2
MIP-1b (55)	X55	A10	0	B6WT7d	56.5	56.5			321.14					2
MIP-1b (55)	X56	B10	0	B6WT7d	63	63			383.92					2
MIP-1b (55)	X57	C10	0	Enos-7d	382.5	382.5			1939					2
MIP-1b (55)	X58	D10	0	Enos-7d	69.5	69.5			441.12					2
MIP-1b (55)	X59	E10	0	Enos-7d	46	46			199.6					2
MIP-1b (55)	X60	F10	0	Enos-7d	130	130			851.1					2
MIP-1b (55)	X61	G10	0	B6WT8d	83	83			547.88					2
MIP-1b (55)	X62	H10	0	Enos-8d	84	84			555.29					2
MIP-1b (55)	X63	A11	0	Enos-8d	18	18			OOR <					2
MIP-1b (55)	X64	B11	0	A7212hr	57	57			326.22					2
MIP-1b (55)	X65	C11	0	A7212hr	77	77			502.1					2
MIP-1b (55)	X66	D11	0	A7212hr	52	52			273.06					2
MIP-1b (55)	X67	E11	0	KW612hr	37	37			22.21					2
MIP-1b (55)	X68	F11	0	KW612hr	47	47			212.86					2
MIP-1b (55)	X69	G11	0	KW612hr	62	62			374.68					2
MIP-1b (55)	X70	H11	0	A721d	148	148			950.91					2
MIP-1b (55)	X71	A12	0	A721d	706.5	706.5			2937.84					2
MIP-1b (55)	X72	B12	0	A721d	58	58			336.24					2
MIP-1b (55)	X73	C12	0	KW61d	68	68			428.33					2
MIP-1b (55)	X74	D12	0	KW61d	195	195			1186.58					2
MIP-1b (55)	X75	E12	0	KW61d	1170	1170			4088.57					2
MIP-1b (55)	X76	F12	0	A72con	36.5	36.5			OOR <					2
MIP-1b (55)	X77	G12	0	A72con	39	39			82.65					2
MIP-1b (55)	X78	H12	0	A72con	47.5	47.5			219.31					2
***Value not available / --- = Designated as an outlier
*Value extrapolated beyond standard range
OOR = Out of Range / OOR> = Out of Range Above / OOR< = Out of Range Below
Exp Conc = Expected Concentration / Obs Conc = Observed Concentration
Ratio = Member/Reference
Regression Type: Logistic - 5PL
Std. Curve: FI = 36.718 + (8703.34 - 36.718) / ((1 + (Conc / 7341.59)^-8.14628))^0.195328
FitProb. = 0.0346, ResVar. = 3.3651
						average
				1dtsp-	525.29	520.083
				1dtsp-	374.68
				1dtsp-	660.28
				1dWT	326.22	491.08
				1dWT	584.37
				1dWT	562.65
				2dtsp-	424.01	501.377
				2dtsp-	774.5
				2dtsp-	305.62
				2dWT	82.65	381.247
				2dWT	212.86
				2dWT	848.23
				0dtsp-	199.6	261.233
				0dtsp-	238.02
				0dtsp-	346.08
				0dWT	OOR <	336.91	194.186
				0dWT	199.6
				0dWT	474.22
				3dtsp-	284.15	346.307
				3dtsp-	598.59
				3dtsp-	156.18
				3dWT	326.22	334.517
				3dWT	346.08
				3dWT	331.25
				7dtsp-	346.08	265.94
				7dtsp-	185.8
				7dWT	103.85	164.75
				7dWT	225.65
				CD47- 6d	486.29
				WT-6d	822.14
				CD47-7d	42.16
				CD47-7d	321.14
				WT-7d	316.02
				WT-7d	OOR <
				WT-7d	436.88
				B6WT1d	1039.78	712.81	449.988
				B6WT1d	199.6
				B6WT1d	899.05
				Enos-1d	605.63	957.527	369.898
				Enos-1d	1343.12
				Enos-1d	923.83
				B6WT2d	3674.69	1783.19	1740.23
				B6WT2d	1424.85
				B6WT2d	250.02
				Enos-2d	712.38	1893.09	1569.91
				Enos-2d	1292.19
				Enos-2d	3674.69
				B6WT5d	1367.08	922.007	400.279
				B6WT5d	807.43
				B6WT5d	591.51
				Enos-5d	1109.71	816.023	322.952
				Enos-5d	868.2
				Enos-5d	470.16
				B6WT7d	336.24	347.1	32.7687
				B6WT7d	321.14
				B6WT7d	383.92
				Enos-7d	1939	859.907	942.292
				Enos-7d	441.12	497.273	329.36
				Enos-7d	199.6
				Enos-7d	851.1
				B6WT8d	547.88
				Enos-8d	555.29
				Enos-8d	OOR <
				A7212hr	326.22
				A7212hr	502.1
				A7212hr	273.06
				KW612hr	22.21
				KW612hr	212.86
				KW612hr	374.68
				A721d	950.91
				A721d	2937.84
				A721d	336.24
				KW61d	428.33
				KW61d	1186.58
				KW61d	4088.57
				A72con	OOR <
				A72con	82.65
				A72con	219.31

## Sheet: TNF-a (61)
File Name: C:\Program Files\Luminex\LXR\Luminex files\dhammika031209.rbx
Analyte: TNF-a (61)
Acquisition Date: 12-Mar-2009, 01:52 PM
Reader Serial Number: LX10001270021
Plate ID:
RP1 PMT (Volts): 668.86
RP1 Target: 3415
Analyte	Type	Well	Outlier	Description	FI	FI - Bkgd	Std Dev	%CV	Obs Conc	Exp Conc	(Obs/Exp) * 100	Group	Ratio	Dilution
TNF-a (61)	S1	A1,B1	0		14	14	1.41	10.1	0.13	0	***			1
TNF-a (61)	S2	C1,D1	2		16.5	16.5	0	0	3.17	3.2	99			1
TNF-a (61)	S3	E1,F1	0		36	36	0	0	15.95	16	100			1
TNF-a (61)	S4	G1,H1	0		201	201	7.07	3.52	80.25	80	100			1
TNF-a (61)	S5	A2,B2	0		1305.3	1305.3	175.01	13.41	398.96	400	100			1
TNF-a (61)	S6	C2,D2	0		4037	4037	219.2	5.43	2009.99	2000	100			1
TNF-a (61)	S7	E2,F2	2		5233	5233	0	0	9831.69	10000	98			1
TNF-a (61)	C1	G2,H2	0		403.8	403.8	96.52	23.91	142.51	153.5	93			1
TNF-a (61)	C2	A3,B3	0		2803.8	2803.8	503.81	17.97	973.99	753.5	129			1
TNF-a (61)	X1	C3	0		44.5	44.5	0	0	40.74					2
TNF-a (61)	X2	D3	0		21	21	0	0	13.59					2
TNF-a (61)	X3	E3	0		26	26	0	0	20.29					2
TNF-a (61)	X4	F3	0		21	21	0	0	13.59					2
TNF-a (61)	X5	G3	0		37	37	0	0	32.98					2
TNF-a (61)	X6	H3	0		54	54	0	0	49.91					2
TNF-a (61)	X7	A4	0		41	41	0	0	37.18					2
TNF-a (61)	X8	B4	0		52	52	0	0	48.03					2
TNF-a (61)	X9	C4	0		17	17	0	0	7.25					2
TNF-a (61)	X10	D4	0		15	15	0	0	3.25					2
TNF-a (61)	X11	E4	0		18	18	0	0	8.97					2
TNF-a (61)	X12	F4	0		41	41	0	0	37.18					2
TNF-a (61)	X13	G4	0		19.5	19.5	0	0	11.36					2
TNF-a (61)	X14	H4	0		19	19	0	0	10.58					2
TNF-a (61)	X15	A5	0		20	20	0	0	12.12					2
TNF-a (61)	X16	B5	0		15	15	0	0	3.25					2
TNF-a (61)	X17	C5	0		31.5	31.5	0	0	26.89					2
TNF-a (61)	X18	D5	0		34	34	0	0	29.71					2
TNF-a (61)	X19	E5	0		20	20	0	0	12.12					2
TNF-a (61)	X20	F5	0		23	23	0	0	16.38					2
TNF-a (61)	X21	G5	0		19	19	0	0	10.58					2
TNF-a (61)	X22	H5	0		26	26	0	0	20.29					2
TNF-a (61)	X23	A6	0		30	30	0	0	25.15					2
TNF-a (61)	X24	B6	0		33	33	0	0	28.59					2
TNF-a (61)	X25	C6	0		30	30	0	0	25.15					2
TNF-a (61)	X26	D6	0		22	22	0	0	15.01					2
TNF-a (61)	X27	E6	0		16	16	0	0	5.38					2
TNF-a (61)	X28	F6	0		28.5	28.5	0	0	23.37					2
TNF-a (61)	X29	G6	0		47	47	0	0	43.21					2
TNF-a (61)	X30	H6	0		90.5	90.5	0	0	81.3					2
TNF-a (61)	X31	A7	0		69.5	69.5	0	0	63.83					2
TNF-a (61)	X32	B7	0		45	45	0	0	41.23					2
TNF-a (61)	X33	C7	0		28.5	28.5	0	0	23.37					2
TNF-a (61)	X34	D7	0		13	13	0	0	OOR <					2
TNF-a (61)	X35	E7	0		40	40	0	0	36.15					2
TNF-a (61)	X36	F7	0		48	48	0	0	44.19					2
TNF-a (61)	X37	G7	0		20	20	0	0	12.12					2
TNF-a (61)	X38	H7	0		48	48	0	0	44.19					2
TNF-a (61)	X39	A8	0		27	27	0	0	21.54					2
TNF-a (61)	X40	B8	0		42	42	0	0	38.21					2
TNF-a (61)	X41	C8	0		15	15	0	0	3.25					2
TNF-a (61)	X42	D8	0		138.5	138.5	0	0	117.58					2
TNF-a (61)	X43	E8	0		85	85	0	0	76.85					2
TNF-a (61)	X44	F8	0		20	20	0	0	12.12					2
TNF-a (61)	X45	G8	0		19.5	19.5	0	0	11.36					2
TNF-a (61)	X46	H8	0		67	67	0	0	61.66					2
TNF-a (61)	X47	A9	0		173	173	0	0	141.72					2
TNF-a (61)	X48	B9	0		79	79	0	0	71.9					2
TNF-a (61)	X49	C9	0		23.5	23.5	0	0	17.05					2
TNF-a (61)	X50	D9	0		28	28	0	0	22.77					2
TNF-a (61)	X51	E9	0		30	30	0	0	25.15					2
TNF-a (61)	X52	F9	0		28	28	0	0	22.77					2
TNF-a (61)	X53	G9	0		21.5	21.5	0	0	14.3					2
TNF-a (61)	X54	H9	0		47	47	0	0	43.21					2
TNF-a (61)	X55	A10	0		33	33	0	0	28.59					2
TNF-a (61)	X56	B10	0		43.5	43.5	0	0	39.73					2
TNF-a (61)	X57	C10	0		383	383	0	0	272.86					2
TNF-a (61)	X58	D10	0		25	25	0	0	19.02					2
TNF-a (61)	X59	E10	0		22	22	0	0	15.01					2
TNF-a (61)	X60	F10	0		28	28	0	0	22.77					2
TNF-a (61)	X61	G10	0		61	61	0	0	56.34					2
TNF-a (61)	X62	H10	0		321	321	0	0	235.93					2
TNF-a (61)	X63	A11	0		62.5	62.5	0	0	57.68					2
TNF-a (61)	X64	B11	0		30	30	0	0	25.15					2
TNF-a (61)	X65	C11	0		29	29	0	0	23.97					2
TNF-a (61)	X66	D11	0		21	21	0	0	13.59					2
TNF-a (61)	X67	E11	0		15	15	0	0	3.25					2
TNF-a (61)	X68	F11	0		20	20	0	0	12.12					2
TNF-a (61)	X69	G11	0		21.5	21.5	0	0	14.3					2
TNF-a (61)	X70	H11	0		58	58	0	0	53.61					2
TNF-a (61)	X71	A12	0		166	166	0	0	136.92					2
TNF-a (61)	X72	B12	0		30.5	30.5	0	0	25.73					2
TNF-a (61)	X73	C12	0		31	31	0	0	26.31					2
TNF-a (61)	X74	D12	0		51	51	0	0	47.08					2
TNF-a (61)	X75	E12	0		391	391	0	0	277.55					2
TNF-a (61)	X76	F12	0		17	17	0	0	7.25					2
TNF-a (61)	X77	G12	0		15	15	0	0	3.25					2
TNF-a (61)	X78	H12	0		16	16	0	0	5.38					2
Analyte	Type	Well	Outlier	Description	FI	FI - Bkgd	Std Dev	%CV	Obs Conc	Exp Conc	(Obs/Exp) * 100	Group	Ratio	Dilution
TNF-a (61)	S1	A1	0		13	13			OOR <	0	***			1
TNF-a (61)	S1	B1	0		15	15			1.62	0	***			1
TNF-a (61)	S2	C1	1		21	21			---	3.2	***			1
TNF-a (61)	S2	D1	0		16.5	16.5			3.17	3.2	99			1
TNF-a (61)	S3	E1	0		36	36			15.95	16	100			1
TNF-a (61)	S3	F1	0		36	36			15.95	16	100			1
TNF-a (61)	S4	G1	0		196	196			78.6	80	98			1
TNF-a (61)	S4	H1	0		206	206			81.9	80	102			1
TNF-a (61)	S5	A2	0		1181.5	1181.5			362.55	400	91			1
TNF-a (61)	S5	B2	0		1429	1429			436.32	400	109			1
TNF-a (61)	S6	C2	0		3882	3882			1810.4	2000	91			1
TNF-a (61)	S6	D2	0		4192	4192			2249.12	2000	112			1
TNF-a (61)	S7	E2	0		5233	5233			9831.69	10000	98			1
TNF-a (61)	S7	F2	1		7057	7057			---	10000	***			1
TNF-a (61)	C1	G2	0		335.5	335.5			122.33	153.5	80			1
TNF-a (61)	C1	H2	0		472	472			162.22	153.5	106			1
TNF-a (61)	C2	A3	0		3160	3160			1181.5	753.5	157			1
TNF-a (61)	C2	B3	0		2447.5	2447.5			803.85	753.5	107			1
TNF-a (61)	X1	C3	0	1dtsp-	44.5	44.5			40.74					2
TNF-a (61)	X2	D3	0	1dtsp-	21	21			13.59					2
TNF-a (61)	X3	E3	0	1dtsp-	26	26			20.29					2
TNF-a (61)	X4	F3	0	1dWT	21	21			13.59					2
TNF-a (61)	X5	G3	0	1dWT	37	37			32.98					2
TNF-a (61)	X6	H3	0	1dWT	54	54			49.91					2
TNF-a (61)	X7	A4	0	2dtsp-	41	41			37.18					2
TNF-a (61)	X8	B4	0	2dtsp-	52	52			48.03					2
TNF-a (61)	X9	C4	0	2dtsp-	17	17			7.25					2
TNF-a (61)	X10	D4	0	2dWT	15	15			3.25					2
TNF-a (61)	X11	E4	0	2dWT	18	18			8.97					2
TNF-a (61)	X12	F4	0	2dWT	41	41			37.18					2
TNF-a (61)	X13	G4	0	0dtsp-	19.5	19.5			11.36					2
TNF-a (61)	X14	H4	0	0dtsp-	19	19			10.58					2
TNF-a (61)	X15	A5	0	0dtsp-	20	20			12.12					2
TNF-a (61)	X16	B5	0	0dWT	15	15			3.25					2
TNF-a (61)	X17	C5	0	0dWT	31.5	31.5			26.89					2
TNF-a (61)	X18	D5	0	0dWT	34	34			29.71					2
TNF-a (61)	X19	E5	0	3dtsp-	20	20			12.12					2
TNF-a (61)	X20	F5	0	3dtsp-	23	23			16.38					2
TNF-a (61)	X21	G5	0	3dtsp-	19	19			10.58					2
TNF-a (61)	X22	H5	0	3dWT	26	26			20.29					2
TNF-a (61)	X23	A6	0	3dWT	30	30			25.15					2
TNF-a (61)	X24	B6	0	3dWT	33	33			28.59					2
TNF-a (61)	X25	C6	0	7dtsp-	30	30			25.15					2
TNF-a (61)	X26	D6	0	7dtsp-	22	22			15.01					2
TNF-a (61)	X27	E6	0	7dWT	16	16			5.38					2
TNF-a (61)	X28	F6	0	7dWT	28.5	28.5			23.37					2
TNF-a (61)	X29	G6	0	CD47- 6d	47	47			43.21					2
TNF-a (61)	X30	H6	0	WT-6d	90.5	90.5			81.3					2
TNF-a (61)	X31	A7	0	CD47-7d	69.5	69.5			63.83					2
TNF-a (61)	X32	B7	0	CD47-7d	45	45			41.23					2
TNF-a (61)	X33	C7	0	WT-7d	28.5	28.5			23.37					2
TNF-a (61)	X34	D7	0	WT-7d	13	13			OOR <					2
TNF-a (61)	X35	E7	0	WT-7d	40	40			36.15					2
TNF-a (61)	X36	F7	0	B6WT1d	48	48			44.19					2
TNF-a (61)	X37	G7	0	B6WT1d	20	20			12.12					2
TNF-a (61)	X38	H7	0	B6WT1d	48	48			44.19					2
TNF-a (61)	X39	A8	0	Enos-1d	27	27			21.54					2
TNF-a (61)	X40	B8	0	Enos-1d	42	42			38.21					2
TNF-a (61)	X41	C8	0	Enos-1d	15	15			3.25					2
TNF-a (61)	X42	D8	0	B6WT2d	138.5	138.5			117.58					2
TNF-a (61)	X43	E8	0	B6WT2d	85	85			76.85					2
TNF-a (61)	X44	F8	0	B6WT2d	20	20			12.12					2
TNF-a (61)	X45	G8	0	Enos-2d	19.5	19.5			11.36					2
TNF-a (61)	X46	H8	0	Enos-2d	67	67			61.66					2
TNF-a (61)	X47	A9	0	Enos-2d	173	173			141.72					2
TNF-a (61)	X48	B9	0	B6WT5d	79	79			71.9					2
TNF-a (61)	X49	C9	0	B6WT5d	23.5	23.5			17.05					2
TNF-a (61)	X50	D9	0	B6WT5d	28	28			22.77					2
TNF-a (61)	X51	E9	0	Enos-5d	30	30			25.15					2
TNF-a (61)	X52	F9	0	Enos-5d	28	28			22.77					2
TNF-a (61)	X53	G9	0	Enos-5d	21.5	21.5			14.3					2
TNF-a (61)	X54	H9	0	B6WT7d	47	47			43.21					2
TNF-a (61)	X55	A10	0	B6WT7d	33	33			28.59					2
TNF-a (61)	X56	B10	0	B6WT7d	43.5	43.5			39.73					2
TNF-a (61)	X57	C10	0	Enos-7d	383	383			272.86					2
TNF-a (61)	X58	D10	0	Enos-7d	25	25			19.02					2
TNF-a (61)	X59	E10	0	Enos-7d	22	22			15.01					2
TNF-a (61)	X60	F10	0	Enos-7d	28	28			22.77					2
TNF-a (61)	X61	G10	0	B6WT8d	61	61			56.34					2
TNF-a (61)	X62	H10	0	Enos-8d	321	321			235.93					2
TNF-a (61)	X63	A11	0	Enos-8d	62.5	62.5			57.68					2
TNF-a (61)	X64	B11	0	A7212hr	30	30			25.15					2
TNF-a (61)	X65	C11	0	A7212hr	29	29			23.97					2
TNF-a (61)	X66	D11	0	A7212hr	21	21			13.59					2
TNF-a (61)	X67	E11	0	KW612hr	15	15			3.25					2
TNF-a (61)	X68	F11	0	KW612hr	20	20			12.12					2
TNF-a (61)	X69	G11	0	KW612hr	21.5	21.5			14.3					2
TNF-a (61)	X70	H11	0	A721d	58	58			53.61					2
TNF-a (61)	X71	A12	0	A721d	166	166			136.92					2
TNF-a (61)	X72	B12	0	A721d	30.5	30.5			25.73					2
TNF-a (61)	X73	C12	0	KW61d	31	31			26.31					2
TNF-a (61)	X74	D12	0	KW61d	51	51			47.08					2
TNF-a (61)	X75	E12	0	KW61d	391	391			277.55					2
TNF-a (61)	X76	F12	0	A72con	17	17			7.25					2
TNF-a (61)	X77	G12	0	A72con	15	15			3.25					2
TNF-a (61)	X78	H12	0	A72con	16	16			5.38					2
***Value not available / --- = Designated as an outlier
*Value extrapolated beyond standard range
OOR = Out of Range / OOR> = Out of Range Above / OOR< = Out of Range Below
Exp Conc = Expected Concentration / Obs Conc = Observed Concentration
Ratio = Member/Reference
Regression Type: Logistic - 5PL
Std. Curve: FI = 13.9654 + (5433.53 - 13.9654) / ((1 + (Conc / 967.59)^-1.38972))^0.96438
FitProb. = 0.9937, ResVar. = 0.0063
				1dtsp-	40.74	24.8733
				1dtsp-	13.59
				1dtsp-	20.29
				1dWT	13.59	32.16
				1dWT	32.98
				1dWT	49.91
				2dtsp-	37.18	30.82
				2dtsp-	48.03
				2dtsp-	7.25
				2dWT	3.25	16.4667
				2dWT	8.97
				2dWT	37.18
				0dtsp-	11.36	11.3533
				0dtsp-	10.58
				0dtsp-	12.12
				0dWT	3.25	19.95	14.5312
				0dWT	26.89
				0dWT	29.71
				3dtsp-	12.12	13.0267
				3dtsp-	16.38
				3dtsp-	10.58
				3dWT	20.29	24.6767
				3dWT	25.15
				3dWT	28.59
				7dtsp-	25.15	20.08
				7dtsp-	15.01
				7dWT	5.38	14.375
				7dWT	23.37
				CD47- 6d	43.21
				WT-6d	81.3
				CD47-7d	63.83
				CD47-7d	41.23
				WT-7d	23.37
				WT-7d	OOR <
				WT-7d	36.15
				B6WT1d	44.19	33.5	18.5156
				B6WT1d	12.12
				B6WT1d	44.19
				Enos-1d	21.54	21	17.4863
				Enos-1d	38.21
				Enos-1d	3.25
				B6WT2d	117.58	68.85	53.1832
				B6WT2d	76.85
				B6WT2d	12.12
				Enos-2d	11.36	71.58	65.7437
				Enos-2d	61.66
				Enos-2d	141.72
				B6WT5d	71.9	37.24	30.1524
				B6WT5d	17.05
				B6WT5d	22.77
				Enos-5d	25.15	20.74	5.70274
				Enos-5d	22.77
				Enos-5d	14.3
				B6WT7d	43.21	37.1767	7.63713
				B6WT7d	28.59
				B6WT7d	39.73
				Enos-7d	272.86
				Enos-7d	19.02	18.9333	3.88073
				Enos-7d	15.01
				Enos-7d	22.77
				B6WT8d	56.34
				Enos-8d	235.93
				Enos-8d	57.68
				A7212hr	25.15
				A7212hr	23.97
				A7212hr	13.59
				KW612hr	3.25
				KW612hr	12.12
				KW612hr	14.3
				A721d	53.61
				A721d	136.92
				A721d	25.73
				KW61d	26.31
				KW61d	47.08
				KW61d	277.55
				A72con	7.25
				A72con	3.25
				A72con	5.38

## Sheet: IL-17 (37)
File Name: C:\Program Files\Luminex\LXR\Luminex files\dhammika031209.rbx
Analyte: IL-17 (37)
Acquisition Date: 12-Mar-2009, 01:52 PM
Reader Serial Number: LX10001270021
Plate ID:
RP1 PMT (Volts): 668.86
RP1 Target: 3415
Analyte	Type	Well	Outlier	Description	FI	FI - Bkgd	Std Dev	%CV	Obs Conc	Exp Conc	(Obs/Exp) * 100	Group	Ratio	Dilution
IL-17 (37)	S1	A1,B1	0		9	9	0	0	OOR <	0	***			1
IL-17 (37)	S2	C1,D1	0		22.5	22.5	0.71	3.14	3.76	3.2	117			1
IL-17 (37)	S3	E1,F1	0		75.8	75.8	6.01	7.93	16.92	16	106			1
IL-17 (37)	S4	G1,H1	0		328	328	11.31	3.45	72.44	80	91			1
IL-17 (37)	S5	A2,B2	0		2078.5	2078.5	279.31	13.44	410.26	400	103			1
IL-17 (37)	S6	C2,D2	0		11574	11574	1209.15	10.45	2021.67	2000	101			1
IL-17 (37)	S7	E2,F2	0		24704.3	24704.3	368.05	1.49	9521.63	10000	95			1
IL-17 (37)	C1	G2,H2	0		496.3	496.3	28.64	5.77	107.32	137.5	78			1
IL-17 (37)	C2	A3,B3	0		3447	3447	0.71	0.02	656.73	738.5	89			1
IL-17 (37)	X1	C3	0		54	54	0	0	23.41					2
IL-17 (37)	X2	D3	0		29	29	0	0	10.92					2
IL-17 (37)	X3	E3	0		39	39	0	0	16					2
IL-17 (37)	X4	F3	0		22	22	0	0	7.24					2
IL-17 (37)	X5	G3	0		11.5	11.5	0	0	1.36					2
IL-17 (37)	X6	H3	0		17	17	0	0	4.53					2
IL-17 (37)	X7	A4	0		26	26	0	0	9.36					2
IL-17 (37)	X8	B4	0		45	45	0	0	18.99					2
IL-17 (37)	X9	C4	0		18	18	0	0	5.08					2
IL-17 (37)	X10	D4	0		10	10	0	0	0.41					2
IL-17 (37)	X11	E4	0		18	18	0	0	5.08					2
IL-17 (37)	X12	F4	0		24	24	0	0	8.31					2
IL-17 (37)	X13	G4	0		25.5	25.5	0	0	9.1					2
IL-17 (37)	X14	H4	0		17	17	0	0	4.53					2
IL-17 (37)	X15	A5	0		16	16	0	0	3.97					2
IL-17 (37)	X16	B5	0		20.5	20.5	0	0	6.44					2
IL-17 (37)	X17	C5	0		79	79	0	0	35.37					2
IL-17 (37)	X18	D5	0		23	23	0	0	7.78					2
IL-17 (37)	X19	E5	0		45.5	45.5	0	0	19.24					2
IL-17 (37)	X20	F5	0		52	52	0	0	22.43					2
IL-17 (37)	X21	G5	0		29	29	0	0	10.92					2
IL-17 (37)	X22	H5	0		51	51	0	0	21.95					2
IL-17 (37)	X23	A6	0		19.5	19.5	0	0	5.9					2
IL-17 (37)	X24	B6	0		38	38	0	0	15.5					2
IL-17 (37)	X25	C6	0		31.5	31.5	0	0	12.2					2
IL-17 (37)	X26	D6	0		34	34	0	0	13.48					2
IL-17 (37)	X27	E6	0		14	14	0	0	2.84					2
IL-17 (37)	X28	F6	0		30	30	0	0	11.43					2
IL-17 (37)	X29	G6	0		43	43	0	0	18					2
IL-17 (37)	X30	H6	0		20	20	0	0	6.17					2
IL-17 (37)	X31	A7	0		25	25	0	0	8.83					2
IL-17 (37)	X32	B7	0		41	41	0	0	17.01					2
IL-17 (37)	X33	C7	0		30	30	0	0	11.43					2
IL-17 (37)	X34	D7	0		23	23	0	0	7.78					2
IL-17 (37)	X35	E7	0		42	42	0	0	17.5					2
IL-17 (37)	X36	F7	0		11	11	0	0	1.05					2
IL-17 (37)	X37	G7	0		11	11	0	0	1.05					2
IL-17 (37)	X38	H7	0		12	12	0	0	1.66					2
IL-17 (37)	X39	A8	0		10	10	0	0	0.41					2
IL-17 (37)	X40	B8	0		100	100	0	0	45.16					2
IL-17 (37)	X41	C8	0		124.5	124.5	0	0	56.38					2
IL-17 (37)	X42	D8	0		15	15	0	0	3.41					2
IL-17 (37)	X43	E8	0		10	10	0	0	0.41					2
IL-17 (37)	X44	F8	0		10	10	0	0	0.41					2
IL-17 (37)	X45	G8	0		45.5	45.5	0	0	19.24					2
IL-17 (37)	X46	H8	0		34	34	0	0	13.48					2
IL-17 (37)	X47	A9	0		16.5	16.5	0	0	4.25					2
IL-17 (37)	X48	B9	0		11	11	0	0	1.05					2
IL-17 (37)	X49	C9	0		10	10	0	0	0.41					2
IL-17 (37)	X50	D9	0		11	11	0	0	1.05					2
IL-17 (37)	X51	E9	0		26	26	0	0	9.36					2
IL-17 (37)	X52	F9	0		13	13	0	0	2.26					2
IL-17 (37)	X53	G9	0		18	18	0	0	5.08					2
IL-17 (37)	X54	H9	0		28	28	0	0	10.4					2
IL-17 (37)	X55	A10	0		14	14	0	0	2.84					2
IL-17 (37)	X56	B10	0		21	21	0	0	6.71					2
IL-17 (37)	X57	C10	0		50	50	0	0	21.46					2
IL-17 (37)	X58	D10	0		21	21	0	0	6.71					2
IL-17 (37)	X59	E10	0		13	13	0	0	2.26					2
IL-17 (37)	X60	F10	0		49	49	0	0	20.97					2
IL-17 (37)	X61	G10	0		11.5	11.5	0	0	1.36					2
IL-17 (37)	X62	H10	0		28	28	0	0	10.4					2
IL-17 (37)	X63	A11	0		5	5	0	0	OOR <					2
IL-17 (37)	X64	B11	0		21	21	0	0	6.71					2
IL-17 (37)	X65	C11	0		33	33	0	0	12.97					2
IL-17 (37)	X66	D11	0		15	15	0	0	3.41					2
IL-17 (37)	X67	E11	0		10	10	0	0	0.41					2
IL-17 (37)	X68	F11	0		15	15	0	0	3.41					2
IL-17 (37)	X69	G11	0		20	20	0	0	6.17					2
IL-17 (37)	X70	H11	0		15	15	0	0	3.41					2
IL-17 (37)	X71	A12	0		18.5	18.5	0	0	5.35					2
IL-17 (37)	X72	B12	0		10	10	0	0	0.41					2
IL-17 (37)	X73	C12	0		11	11	0	0	1.05					2
IL-17 (37)	X74	D12	0		14	14	0	0	2.84					2
IL-17 (37)	X75	E12	0		21.5	21.5	0	0	6.98					2
IL-17 (37)	X76	F12	0		10	10	0	0	0.41					2
IL-17 (37)	X77	G12	0		13	13	0	0	2.26					2
IL-17 (37)	X78	H12	0		11	11	0	0	1.05					2
Analyte	Type	Well	Outlier	Description	FI	FI - Bkgd	Std Dev	%CV	Obs Conc	Exp Conc	(Obs/Exp) * 100	Group	Ratio	Dilution
IL-17 (37)	S1	A1	0		9	9			OOR <	0	***			1
IL-17 (37)	S1	B1	0		9	9			OOR <	0	***			1
IL-17 (37)	S2	C1	0		22	22			3.62	3.2	113			1
IL-17 (37)	S2	D1	0		23	23			3.89	3.2	121			1
IL-17 (37)	S3	E1	0		80	80			17.92	16	112			1
IL-17 (37)	S3	F1	0		71.5	71.5			15.91	16	99			1
IL-17 (37)	S4	G1	0		320	320			70.75	80	88			1
IL-17 (37)	S4	H1	0		336	336			74.13	80	93			1
IL-17 (37)	S5	A2	0		1881	1881			373.83	400	93			1
IL-17 (37)	S5	B2	0		2276	2276			446.43	400	112			1
IL-17 (37)	S6	C2	0		10719	10719			1882.71	2000	94			1
IL-17 (37)	S6	D2	0		12429	12429			2159.93	2000	108			1
IL-17 (37)	S7	E2	0		24444	24444			5002.7	10000	50			1
IL-17 (37)	S7	F2	0		24964.5	24964.5			OOR >	10000	***			1
IL-17 (37)	C1	G2	0		516.5	516.5			111.45	137.5	81			1
IL-17 (37)	C1	H2	0		476	476			103.17	137.5	75			1
IL-17 (37)	C2	A3	0		3446.5	3446.5			656.65	738.5	89			1
IL-17 (37)	C2	B3	0		3447.5	3447.5			656.82	738.5	89			1
IL-17 (37)	X1	C3	0	1dtsp-	54	54			23.41					2
IL-17 (37)	X2	D3	0	1dtsp-	29	29			10.92					2
IL-17 (37)	X3	E3	0	1dtsp-	39	39			16					2
IL-17 (37)	X4	F3	0	1dWT	22	22			7.24					2
IL-17 (37)	X5	G3	0	1dWT	11.5	11.5			1.36					2
IL-17 (37)	X6	H3	0	1dWT	17	17			4.53					2
IL-17 (37)	X7	A4	0	2dtsp-	26	26			9.36					2
IL-17 (37)	X8	B4	0	2dtsp-	45	45			18.99					2
IL-17 (37)	X9	C4	0	2dtsp-	18	18			5.08					2
IL-17 (37)	X10	D4	0	2dWT	10	10			0.41					2
IL-17 (37)	X11	E4	0	2dWT	18	18			5.08					2
IL-17 (37)	X12	F4	0	2dWT	24	24			8.31					2
IL-17 (37)	X13	G4	0	0dtsp-	25.5	25.5			9.1					2
IL-17 (37)	X14	H4	0	0dtsp-	17	17			4.53					2
IL-17 (37)	X15	A5	0	0dtsp-	16	16			3.97					2
IL-17 (37)	X16	B5	0	0dWT	20.5	20.5			6.44					2
IL-17 (37)	X17	C5	0	0dWT	79	79			35.37					2
IL-17 (37)	X18	D5	0	0dWT	23	23			7.78					2
IL-17 (37)	X19	E5	0	3dtsp-	45.5	45.5			19.24					2
IL-17 (37)	X20	F5	0	3dtsp-	52	52			22.43					2
IL-17 (37)	X21	G5	0	3dtsp-	29	29			10.92					2
IL-17 (37)	X22	H5	0	3dWT	51	51			21.95					2
IL-17 (37)	X23	A6	0	3dWT	19.5	19.5			5.9					2
IL-17 (37)	X24	B6	0	3dWT	38	38			15.5					2
IL-17 (37)	X25	C6	0	7dtsp-	31.5	31.5			12.2					2
IL-17 (37)	X26	D6	0	7dtsp-	34	34			13.48					2
IL-17 (37)	X27	E6	0	7dWT	14	14			2.84					2
IL-17 (37)	X28	F6	0	7dWT	30	30			11.43					2
IL-17 (37)	X29	G6	0	CD47- 6d	43	43			18					2
IL-17 (37)	X30	H6	0	WT-6d	20	20			6.17					2
IL-17 (37)	X31	A7	0	CD47-7d	25	25			8.83					2
IL-17 (37)	X32	B7	0	CD47-7d	41	41			17.01					2
IL-17 (37)	X33	C7	0	WT-7d	30	30			11.43					2
IL-17 (37)	X34	D7	0	WT-7d	23	23			7.78					2
IL-17 (37)	X35	E7	0	WT-7d	42	42			17.5					2
IL-17 (37)	X36	F7	0	B6WT1d	11	11			1.05					2
IL-17 (37)	X37	G7	0	B6WT1d	11	11			1.05					2
IL-17 (37)	X38	H7	0	B6WT1d	12	12			1.66					2
IL-17 (37)	X39	A8	0	Enos-1d	10	10			0.41					2
IL-17 (37)	X40	B8	0	Enos-1d	100	100			45.16					2
IL-17 (37)	X41	C8	0	Enos-1d	124.5	124.5			56.38					2
IL-17 (37)	X42	D8	0	B6WT2d	15	15			3.41					2
IL-17 (37)	X43	E8	0	B6WT2d	10	10			0.41					2
IL-17 (37)	X44	F8	0	B6WT2d	10	10			0.41					2
IL-17 (37)	X45	G8	0	Enos-2d	45.5	45.5			19.24					2
IL-17 (37)	X46	H8	0	Enos-2d	34	34			13.48					2
IL-17 (37)	X47	A9	0	Enos-2d	16.5	16.5			4.25					2
IL-17 (37)	X48	B9	0	B6WT5d	11	11			1.05					2
IL-17 (37)	X49	C9	0	B6WT5d	10	10			0.41					2
IL-17 (37)	X50	D9	0	B6WT5d	11	11			1.05					2
IL-17 (37)	X51	E9	0	Enos-5d	26	26			9.36					2
IL-17 (37)	X52	F9	0	Enos-5d	13	13			2.26					2
IL-17 (37)	X53	G9	0	Enos-5d	18	18			5.08					2
IL-17 (37)	X54	H9	0	B6WT7d	28	28			10.4					2
IL-17 (37)	X55	A10	0	B6WT7d	14	14			2.84					2
IL-17 (37)	X56	B10	0	B6WT7d	21	21			6.71					2
IL-17 (37)	X57	C10	0	Enos-7d	50	50			21.46					2
IL-17 (37)	X58	D10	0	Enos-7d	21	21			6.71					2
IL-17 (37)	X59	E10	0	Enos-7d	13	13			2.26					2
IL-17 (37)	X60	F10	0	Enos-7d	49	49			20.97					2
IL-17 (37)	X61	G10	0	B6WT8d	11.5	11.5			1.36					2
IL-17 (37)	X62	H10	0	Enos-8d	28	28			10.4					2
IL-17 (37)	X63	A11	0	Enos-8d	5	5			OOR <					2
IL-17 (37)	X64	B11	0	A7212hr	21	21			6.71					2
IL-17 (37)	X65	C11	0	A7212hr	33	33			12.97					2
IL-17 (37)	X66	D11	0	A7212hr	15	15			3.41					2
IL-17 (37)	X67	E11	0	KW612hr	10	10			0.41					2
IL-17 (37)	X68	F11	0	KW612hr	15	15			3.41					2
IL-17 (37)	X69	G11	0	KW612hr	20	20			6.17					2
IL-17 (37)	X70	H11	0	A721d	15	15			3.41					2
IL-17 (37)	X71	A12	0	A721d	18.5	18.5			5.35					2
IL-17 (37)	X72	B12	0	A721d	10	10			0.41					2
IL-17 (37)	X73	C12	0	KW61d	11	11			1.05					2
IL-17 (37)	X74	D12	0	KW61d	14	14			2.84					2
IL-17 (37)	X75	E12	0	KW61d	21.5	21.5			6.98					2
IL-17 (37)	X76	F12	0	A72con	10	10			0.41					2
IL-17 (37)	X77	G12	0	A72con	13	13			2.26					2
IL-17 (37)	X78	H12	0	A72con	11	11			1.05					2
***Value not available / --- = Designated as an outlier
*Value extrapolated beyond standard range
OOR = Out of Range / OOR> = Out of Range Above / OOR< = Out of Range Below
Exp Conc = Expected Concentration / Obs Conc = Observed Concentration
Ratio = Member/Reference
Regression Type: Logistic - 5PL
Std. Curve: FI = 9.42977 + (24704.5 - 9.42977) / ((1 + (Conc / 4083.63)^-10.7901))^0.0999994
FitProb. = 0.0752, ResVar. = 2.5876
						av	std
				1dtsp-	23.41	16.7767	6.28112					PI	tsp1-/-		WT
				1dtsp-	10.92						0		5.86667	2.81411	5.90667	2.18928
				1dtsp-	16						1		16.7767	6.28112	4.37667	2.943
				1dWT	7.24	4.37667	2.943				2		12.1433	5.96383	4.6	3.97181
				1dWT	1.36						3		17.53	5.94248	14.45	8.07635
				1dWT	4.53						7		12.84		7.135
				2dtsp-	9.36	12.1433	5.96383
				2dtsp-	18.99
				2dtsp-	8.08
				2dWT	0.41	4.6	3.97181
				2dWT	5.08
				2dWT	8.31
				0dtsp-	9.1	5.86667	2.81411
				0dtsp-	4.53
				0dtsp-	3.97
				0dWT	6.44	5.90667	2.18928
				0dWT	3.5
				0dWT	7.78
				3dtsp-	19.24	17.53	5.94248
				3dtsp-	22.43
				3dtsp-	10.92
				3dWT	21.95	14.45	8.07635
				3dWT	5.9
				3dWT	15.5
				7dtsp-	12.2	12.84
				7dtsp-	13.48
				7dWT	2.84	7.135
				7dWT	11.43
				CD47- 6d	18
				WT-6d	6.17
				CD47-7d	8.83
				CD47-7d	17.01
				WT-7d	11.43
				WT-7d	7.78
				WT-7d	17.5
				B6WT1d	1.05	1.25333	0.352184										t test
				B6WT1d	1.05								B6WT1d	1.05	1.25333	0.352184
				B6WT1d	1.66								B6WT1d	1.05
				Enos-1d	21.23	40.9233	17.9539						B6WT1d	1.66
				Enos-1d	45.16								Enos-1d	21.23	40.9233	17.9539
				Enos-1d	56.38								Enos-1d	45.16
				B6WT2d	3.41	1.41	1.73205						Enos-1d	56.38
				B6WT2d	0.41								B6WT2d	3.41	1.41	1.73205	0.0357321
				B6WT2d	0.41								B6WT2d	0.41
				Enos-2d	19.24	12.3233	7.56164						B6WT2d	0.41
				Enos-2d	13.48								Enos-2d	19.24	12.3233	7.56164
				Enos-2d	4.25								Enos-2d	13.48
				B6WT5d	1.05	0.836667	0.369504						Enos-2d	4.25
				B6WT5d	0.41								B6WT5d	1.05	0.836667	0.369504	0.042415
				B6WT5d	1.05								B6WT5d	0.41
				Enos-5d	9.36	5.56667	3.57493						B6WT5d	1.05
				Enos-5d	2.26								Enos-5d	9.36	5.56667	3.57493
				Enos-5d	5.08								Enos-5d	2.26
				B6WT7d	10.4	6.65	3.78036						Enos-5d	5.08
				B6WT7d	2.84								B6WT7d	10.4	6.65	3.78036	0.177883
				B6WT7d	6.71								B6WT7d	2.84
				Enos-7d	21.46	10.1433	10.0499						B6WT7d	6.71
				Enos-7d	6.71	9.98	9.77424						Enos-7d	21.46	10.1433	10.0499
				Enos-7d	2.26								Enos-7d	6.71	9.98	9.77424
				Enos-7d	20.97								Enos-7d	2.26
				B6WT8d	1.36								Enos-7d	20.97
				Enos-8d	10.4
				Enos-8d	OOR <
				A7212hr	6.71
				A7212hr	12.97
				A7212hr	3.41
				KW612hr	0.41
				KW612hr	3.41
				KW612hr	6.17
				A721d	3.41
				A721d	5.35
				A721d	0.41
				KW61d	1.05
				KW61d	2.84
				KW61d	6.98
				A72con	0.41
				A72con	2.26
				A72con	1.05

## Sheet: IL-12 (p40) (29)
File Name: C:\Program Files\Luminex\LXR\Luminex files\dhammika031209.rbx
Analyte: IL-12 (p40) (29)
Acquisition Date: 12-Mar-2009, 01:52 PM
Reader Serial Number: LX10001270021
Plate ID:
RP1 PMT (Volts): 668.86
RP1 Target: 3415
Analyte	Type	Well	Outlier	Description	FI	FI - Bkgd	Std Dev	%CV	Obs Conc	Exp Conc	(Obs/Exp) * 100	Group	Ratio	Dilution
IL-12 (p40) (29)	S1	A1,B1	1		---	---				0				1
IL-12 (p40) (29)	S2	C1,D1	0		19.3	19.3	0.35	1.84	3.58	3.2	112			1
IL-12 (p40) (29)	S3	E1,F1	0		31	31	1.41	4.56	14.64	16	91			1
IL-12 (p40) (29)	S4	G1,H1	0		109.3	109.3	7.42	6.8	86.38	80	108			1
IL-12 (p40) (29)	S5	A2,B2	0		415.8	415.8	53.39	12.84	382.97	400	96			1
IL-12 (p40) (29)	S6	C2,D2	0		1880.8	1880.8	179.96	9.57	2032.85	2000	102			1
IL-12 (p40) (29)	S7	E2,F2	0		7344.5	7344.5	1337.14	18.21	9980.01	10000	100			1
IL-12 (p40) (29)	C1	G2,H2	0		149	149	5.66	3.8	123.38	129.5	95			1
IL-12 (p40) (29)	C2	A3,B3	0		745.3	745.3	32.88	4.41	725.32	712	102			1
IL-12 (p40) (29)	X1	C3	0		60	60	0	0	82.32					2
IL-12 (p40) (29)	X2	D3	0		29.5	29.5	0	0	26.51					2
IL-12 (p40) (29)	X3	E3	0		115	115	0	0	183.4					2
IL-12 (p40) (29)	X4	F3	0		54	54	0	0	71.37					2
IL-12 (p40) (29)	X5	G3	0		33	33	0	0	32.96					2
IL-12 (p40) (29)	X6	H3	0		41	41	0	0	47.63					2
IL-12 (p40) (29)	X7	A4	0		19	19	0	0	*6.66					2
IL-12 (p40) (29)	X8	B4	0		47	47	0	0	58.59					2
IL-12 (p40) (29)	X9	C4	0		53.5	53.5	0	0	70.45					2
IL-12 (p40) (29)	X10	D4	0		46	46	0	0	56.77					2
IL-12 (p40) (29)	X11	E4	0		11	11	0	0	OOR <					2
IL-12 (p40) (29)	X12	F4	0		31	31	0	0	29.28					2
IL-12 (p40) (29)	X13	G4	0		49	49	0	0	62.24					2
IL-12 (p40) (29)	X14	H4	0		52.5	52.5	0	0	68.63					2
IL-12 (p40) (29)	X15	A5	0		57	57	0	0	76.84					2
IL-12 (p40) (29)	X16	B5	0		24	24	0	0	16.26					2
IL-12 (p40) (29)	X17	C5	0		30	30	0	0	27.43					2
IL-12 (p40) (29)	X18	D5	0		65	65	0	0	91.45					2
IL-12 (p40) (29)	X19	E5	0		49	49	0	0	62.24					2
IL-12 (p40) (29)	X20	F5	0		31	31	0	0	29.28					2
IL-12 (p40) (29)	X21	G5	0		46.5	46.5	0	0	57.68					2
IL-12 (p40) (29)	X22	H5	0		47.5	47.5	0	0	59.5					2
IL-12 (p40) (29)	X23	A6	0		76.5	76.5	0	0	112.49					2
IL-12 (p40) (29)	X24	B6	0		52	52	0	0	67.72					2
IL-12 (p40) (29)	X25	C6	0		42	42	0	0	49.46					2
IL-12 (p40) (29)	X26	D6	0		59	59	0	0	80.49					2
IL-12 (p40) (29)	X27	E6	0		41	41	0	0	47.63					2
IL-12 (p40) (29)	X28	F6	0		50	50	0	0	64.07					2
IL-12 (p40) (29)	X29	G6	0		15.5	15.5	0	0	OOR <					2
IL-12 (p40) (29)	X30	H6	0		23.5	23.5	0	0	15.31					2
IL-12 (p40) (29)	X31	A7	0		28	28	0	0	23.73					2
IL-12 (p40) (29)	X32	B7	0		26	26	0	0	20					2
IL-12 (p40) (29)	X33	C7	0		59	59	0	0	80.49					2
IL-12 (p40) (29)	X34	D7	0		42.5	42.5	0	0	50.37					2
IL-12 (p40) (29)	X35	E7	0		39	39	0	0	43.97					2
IL-12 (p40) (29)	X36	F7	0		30.5	30.5	0	0	28.36					2
IL-12 (p40) (29)	X37	G7	0		38	38	0	0	42.14					2
IL-12 (p40) (29)	X38	H7	0		25	25	0	0	18.13					2
IL-12 (p40) (29)	X39	A8	0		25.5	25.5	0	0	19.07					2
IL-12 (p40) (29)	X40	B8	0		25.5	25.5	0	0	19.07					2
IL-12 (p40) (29)	X41	C8	0		122	122	0	0	196.39					2
IL-12 (p40) (29)	X42	D8	0		25	25	0	0	18.13					2
IL-12 (p40) (29)	X43	E8	0		17	17	0	0	*2.60					2
IL-12 (p40) (29)	X44	F8	0		33	33	0	0	32.96					2
IL-12 (p40) (29)	X45	G8	0		117.5	117.5	0	0	188.04					2
IL-12 (p40) (29)	X46	H8	0		97	97	0	0	150.14					2
IL-12 (p40) (29)	X47	A9	0		31.5	31.5	0	0	30.2					2
IL-12 (p40) (29)	X48	B9	0		17	17	0	0	*2.60					2
IL-12 (p40) (29)	X49	C9	0		31	31	0	0	29.28					2
IL-12 (p40) (29)	X50	D9	0		34	34	0	0	34.8					2
IL-12 (p40) (29)	X51	E9	0		57	57	0	0	76.84					2
IL-12 (p40) (29)	X52	F9	0		105	105	0	0	164.9					2
IL-12 (p40) (29)	X53	G9	0		36.5	36.5	0	0	39.39					2
IL-12 (p40) (29)	X54	H9	0		14	14	0	0	OOR <					2
IL-12 (p40) (29)	X55	A10	0		6	6	0	0	OOR <					2
IL-12 (p40) (29)	X56	B10	0		14	14	0	0	OOR <					2
IL-12 (p40) (29)	X57	C10	0		20	20	0	0	8.62					2
IL-12 (p40) (29)	X58	D10	0		78	78	0	0	115.23					2
IL-12 (p40) (29)	X59	E10	0		35	35	0	0	36.64					2
IL-12 (p40) (29)	X60	F10	0		108.5	108.5	0	0	171.37					2
IL-12 (p40) (29)	X61	G10	0		33	33	0	0	32.96					2
IL-12 (p40) (29)	X62	H10	0		43	43	0	0	51.29					2
IL-12 (p40) (29)	X63	A11	0		5	5	0	0	OOR <					2
IL-12 (p40) (29)	X64	B11	0		41	41	0	0	47.63					2
IL-12 (p40) (29)	X65	C11	0		51	51	0	0	65.89					2
IL-12 (p40) (29)	X66	D11	0		26	26	0	0	20					2
IL-12 (p40) (29)	X67	E11	0		43	43	0	0	51.29					2
IL-12 (p40) (29)	X68	F11	0		37.5	37.5	0	0	41.23					2
IL-12 (p40) (29)	X69	G11	0		43.5	43.5	0	0	52.2					2
IL-12 (p40) (29)	X70	H11	0		31	31	0	0	29.28					2
IL-12 (p40) (29)	X71	A12	0		19	19	0	0	*6.66					2
IL-12 (p40) (29)	X72	B12	0		34	34	0	0	34.8					2
IL-12 (p40) (29)	X73	C12	0		12	12	0	0	OOR <					2
IL-12 (p40) (29)	X74	D12	0		24	24	0	0	16.26					2
IL-12 (p40) (29)	X75	E12	0		35	35	0	0	36.64					2
IL-12 (p40) (29)	X76	F12	0		37	37	0	0	40.31					2
IL-12 (p40) (29)	X77	G12	0		26	26	0	0	20					2
IL-12 (p40) (29)	X78	H12	0		35	35	0	0	36.64					2
Analyte	Type	Well	Outlier	Description	FI	FI - Bkgd	Std Dev	%CV	Obs Conc	Exp Conc	(Obs/Exp) * 100	Group	Ratio	Dilution
IL-12 (p40) (29)	S1	A1	1		15.5	15.5				0				1
IL-12 (p40) (29)	S1	B1	1		25	25				0				1
IL-12 (p40) (29)	S2	C1	0		19.5	19.5			3.82	3.2	119			1
IL-12 (p40) (29)	S2	D1	0		19	19			*3.33	3.2	104			1
IL-12 (p40) (29)	S3	E1	0		32	32			15.56	16	97			1
IL-12 (p40) (29)	S3	F1	0		30	30			13.72	16	86			1
IL-12 (p40) (29)	S4	G1	0		104	104			81.53	80	102			1
IL-12 (p40) (29)	S4	H1	0		114.5	114.5			91.24	80	114			1
IL-12 (p40) (29)	S5	A2	0		378	378			345.16	400	86			1
IL-12 (p40) (29)	S5	B2	0		453.5	453.5			421.09	400	105			1
IL-12 (p40) (29)	S6	C2	0		1753.5	1753.5			1878.18	2000	94			1
IL-12 (p40) (29)	S6	D2	0		2008	2008			2189.32	2000	109			1
IL-12 (p40) (29)	S7	E2	0		6399	6399			8452.09	10000	85			1
IL-12 (p40) (29)	S7	F2	0		8290	8290			*11561.92	10000	116			1
IL-12 (p40) (29)	C1	G2	0		145	145			119.64	129.5	92			1
IL-12 (p40) (29)	C1	H2	0		153	153			127.13	129.5	98			1
IL-12 (p40) (29)	C2	A3	0		768.5	768.5			750.23	712	105			1
IL-12 (p40) (29)	C2	B3	0		722	722			700.5	712	98			1
IL-12 (p40) (29)	X1	C3	0	1dtsp-	60	60			82.32					2
IL-12 (p40) (29)	X2	D3	0	1dtsp-	29.5	29.5			26.51					2
IL-12 (p40) (29)	X3	E3	0	1dtsp-	115	115			183.4					2
IL-12 (p40) (29)	X4	F3	0	1dWT	54	54			71.37					2
IL-12 (p40) (29)	X5	G3	0	1dWT	33	33			32.96					2
IL-12 (p40) (29)	X6	H3	0	1dWT	41	41			47.63					2
IL-12 (p40) (29)	X7	A4	0	2dtsp-	19	19			*6.66					2
IL-12 (p40) (29)	X8	B4	0	2dtsp-	47	47			58.59					2
IL-12 (p40) (29)	X9	C4	0	2dtsp-	53.5	53.5			70.45					2
IL-12 (p40) (29)	X10	D4	0	2dWT	46	46			56.77					2
IL-12 (p40) (29)	X11	E4	0	2dWT	11	11			OOR <					2
IL-12 (p40) (29)	X12	F4	0	2dWT	31	31			29.28					2
IL-12 (p40) (29)	X13	G4	0	0dtsp-	49	49			62.24					2
IL-12 (p40) (29)	X14	H4	0	0dtsp-	52.5	52.5			68.63					2
IL-12 (p40) (29)	X15	A5	0	0dtsp-	57	57			76.84					2
IL-12 (p40) (29)	X16	B5	0	0dWT	24	24			16.26					2
IL-12 (p40) (29)	X17	C5	0	0dWT	30	30			27.43					2
IL-12 (p40) (29)	X18	D5	0	0dWT	65	65			91.45					2
IL-12 (p40) (29)	X19	E5	0	3dtsp-	49	49			62.24					2
IL-12 (p40) (29)	X20	F5	0	3dtsp-	31	31			29.28					2
IL-12 (p40) (29)	X21	G5	0	3dtsp-	46.5	46.5			57.68					2
IL-12 (p40) (29)	X22	H5	0	3dWT	47.5	47.5			59.5					2
IL-12 (p40) (29)	X23	A6	0	3dWT	76.5	76.5			112.49					2
IL-12 (p40) (29)	X24	B6	0	3dWT	52	52			67.72					2
IL-12 (p40) (29)	X25	C6	0	7dtsp-	42	42			49.46					2
IL-12 (p40) (29)	X26	D6	0	7dtsp-	59	59			80.49					2
IL-12 (p40) (29)	X27	E6	0	7dWT	41	41			47.63					2
IL-12 (p40) (29)	X28	F6	0	7dWT	50	50			64.07					2
IL-12 (p40) (29)	X29	G6	0	CD47- 6d	15.5	15.5			OOR <					2
IL-12 (p40) (29)	X30	H6	0	WT-6d	23.5	23.5			15.31					2
IL-12 (p40) (29)	X31	A7	0	CD47-7d	28	28			23.73					2
IL-12 (p40) (29)	X32	B7	0	CD47-7d	26	26			20					2
IL-12 (p40) (29)	X33	C7	0	WT-7d	59	59			80.49					2
IL-12 (p40) (29)	X34	D7	0	WT-7d	42.5	42.5			50.37					2
IL-12 (p40) (29)	X35	E7	0	WT-7d	39	39			43.97					2
IL-12 (p40) (29)	X36	F7	0	B6WT1d	30.5	30.5			28.36					2
IL-12 (p40) (29)	X37	G7	0	B6WT1d	38	38			42.14					2
IL-12 (p40) (29)	X38	H7	0	B6WT1d	25	25			18.13					2
IL-12 (p40) (29)	X39	A8	0	Enos-1d	25.5	25.5			19.07					2
IL-12 (p40) (29)	X40	B8	0	Enos-1d	25.5	25.5			19.07					2
IL-12 (p40) (29)	X41	C8	0	Enos-1d	122	122			196.39					2
IL-12 (p40) (29)	X42	D8	0	B6WT2d	25	25			18.13					2
IL-12 (p40) (29)	X43	E8	0	B6WT2d	17	17			*2.60					2
IL-12 (p40) (29)	X44	F8	0	B6WT2d	33	33			32.96					2
IL-12 (p40) (29)	X45	G8	0	Enos-2d	117.5	117.5			188.04					2
IL-12 (p40) (29)	X46	H8	0	Enos-2d	97	97			150.14					2
IL-12 (p40) (29)	X47	A9	0	Enos-2d	31.5	31.5			130					2
IL-12 (p40) (29)	X48	B9	0	B6WT5d	17	17			*2.60					2
IL-12 (p40) (29)	X49	C9	0	B6WT5d	31	31			29.28					2
IL-12 (p40) (29)	X50	D9	0	B6WT5d	34	34			34.8					2
IL-12 (p40) (29)	X51	E9	0	Enos-5d	57	57			76.84					2
IL-12 (p40) (29)	X52	F9	0	Enos-5d	105	105			164.9					2
IL-12 (p40) (29)	X53	G9	0	Enos-5d	36.5	36.5			39.39					2
IL-12 (p40) (29)	X54	H9	0	B6WT7d	14	14			OOR <					2
IL-12 (p40) (29)	X55	A10	0	B6WT7d	6	6			OOR <					2
IL-12 (p40) (29)	X56	B10	0	B6WT7d	14	14			OOR <					2
IL-12 (p40) (29)	X57	C10	0	Enos-7d	20	20			8.62					2
IL-12 (p40) (29)	X58	D10	0	Enos-7d	78	78			115.23					2
IL-12 (p40) (29)	X59	E10	0	Enos-7d	35	35			36.64					2
IL-12 (p40) (29)	X60	F10	0	Enos-7d	108.5	108.5			171.37					2
IL-12 (p40) (29)	X61	G10	0	B6WT8d	33	33			32.96					2
IL-12 (p40) (29)	X62	H10	0	Enos-8d	43	43			51.29					2
IL-12 (p40) (29)	X63	A11	0	Enos-8d	5	5			OOR <					2
IL-12 (p40) (29)	X64	B11	0	A7212hr	41	41			47.63					2
IL-12 (p40) (29)	X65	C11	0	A7212hr	51	51			65.89					2
IL-12 (p40) (29)	X66	D11	0	A7212hr	26	26			20					2
IL-12 (p40) (29)	X67	E11	0	KW612hr	43	43			51.29					2
IL-12 (p40) (29)	X68	F11	0	KW612hr	37.5	37.5			41.23					2
IL-12 (p40) (29)	X69	G11	0	KW612hr	43.5	43.5			52.2					2
IL-12 (p40) (29)	X70	H11	0	A721d	31	31			29.28					2
IL-12 (p40) (29)	X71	A12	0	A721d	19	19			*6.66					2
IL-12 (p40) (29)	X72	B12	0	A721d	34	34			34.8					2
IL-12 (p40) (29)	X73	C12	0	KW61d	12	12			OOR <					2
IL-12 (p40) (29)	X74	D12	0	KW61d	24	24			16.26					2
IL-12 (p40) (29)	X75	E12	0	KW61d	35	35			36.64					2
IL-12 (p40) (29)	X76	F12	0	A72con	37	37			40.31					2
IL-12 (p40) (29)	X77	G12	0	A72con	26	26			20					2
IL-12 (p40) (29)	X78	H12	0	A72con	35	35			36.64					2
***Value not available / --- = Designated as an outlier
*Value extrapolated beyond standard range
OOR = Out of Range / OOR> = Out of Range Above / OOR< = Out of Range Below
Exp Conc = Expected Concentration / Obs Conc = Observed Concentration
Ratio = Member/Reference
Regression Type: Logistic - 5PL
Std. Curve: FI = 15.895 + (7.34449E+007 - 15.895) / ((1 + (Conc / 804392)^-0.145983))^8.65825
FitProb. = 0.1455, ResVar. = 2.1190
				1dtsp-	82.32	97.41
				1dtsp-	26.51
				1dtsp-	183.4
				1dWT	71.37	50.6533
				1dWT	32.96
				1dWT	47.63
				2dtsp-	*6.66	64.52
				2dtsp-	58.59
				2dtsp-	70.45
				2dWT	56.77	43.025
				2dWT	OOR <
				2dWT	29.28
				0dtsp-	62.24	69.2367
				0dtsp-	68.63
				0dtsp-	76.84
				0dWT	16.26	45.0467	40.5727
				0dWT	27.43
				0dWT	91.45
				3dtsp-	62.24	49.7333
				3dtsp-	29.28
				3dtsp-	57.68
				3dWT	59.5	79.9033
				3dWT	112.49
				3dWT	67.72
				7dtsp-	49.46	64.975
				7dtsp-	80.49
				7dWT	47.63	55.85
				7dWT	64.07
				CD47- 6d	OOR <	21.865
				WT-6d	15.31
				CD47-7d	23.73
				CD47-7d	20
				WT-7d	80.49
				WT-7d	50.37
				WT-7d	43.97
				B6WT1d	28.36	29.5433	12.0487				B6WT1d	28.36	29.5433	12.0487
				B6WT1d	42.14						B6WT1d	42.14
				B6WT1d	18.13						B6WT1d	18.13
				Enos-1d	19.07	78.1767	102.376				Enos-1d	19.07	78.1767	102.376
				Enos-1d	19.07						Enos-1d	19.07
				Enos-1d	196.39						Enos-1d	196.39
				B6WT2d	18.13	25.545	10.4864				B6WT2d	18.13	17.8967	15.1813
				B6WT2d	*2.60						B6WT2d	2.6
				B6WT2d	32.96						B6WT2d	32.96
				Enos-2d	188.04	156.06	29.4694				Enos-2d	188.04	156.06	29.4694
				Enos-2d	150.14						Enos-2d	150.14
				Enos-2d	130						Enos-2d	130
				B6WT5d	*2.60	32.04	3.90323				B6WT5d	2.6	22.2267	17.2198
				B6WT5d	29.28						B6WT5d	29.28
				B6WT5d	34.8						B6WT5d	34.8
				Enos-5d	76.84	93.71	64.4332				Enos-5d	76.84	93.71	64.4332
				Enos-5d	164.9						Enos-5d	164.9
				Enos-5d	39.39						Enos-5d	39.39
				B6WT7d	OOR <						B6WT7d	2.6
				B6WT7d	OOR <						B6WT7d	2.6
				B6WT7d	OOR <						B6WT7d	2.6
				Enos-7d	8.62						Enos-7d
				Enos-7d	115.23	107.747	67.676				Enos-7d	115.23	107.747	67.676
				Enos-7d	36.64						Enos-7d	36.64
				Enos-7d	171.37						Enos-7d	171.37
				B6WT8d	32.96
				Enos-8d	51.29
				Enos-8d	OOR <
				A7212hr	47.63
				A7212hr	65.89
				A7212hr	20
				KW612hr	51.29
				KW612hr	41.23
				KW612hr	52.2
				A721d	29.28
				A721d	*6.66
				A721d	34.8
				KW61d	OOR <
				KW61d	16.26
				KW61d	36.64
				A72con	40.31
				A72con	20
				A72con	36.64

## Sheet: IL-10 (27)
File Name: C:\Program Files\Luminex\LXR\Luminex files\dhammika031209.rbx
Analyte: IL-10 (27)
Acquisition Date: 12-Mar-2009, 01:52 PM
Reader Serial Number: LX10001270021
Plate ID:
RP1 PMT (Volts): 668.86
RP1 Target: 3415
Analyte	Type	Well	Outlier	Description	FI	FI - Bkgd	Std Dev	%CV	Obs Conc	Exp Conc	(Obs/Exp) * 100	Group	Ratio	Dilution
IL-10 (27)	S1	A1,B1	1		---	---				0				1
IL-10 (27)	S2	C1,D1	2		27	27	0	0	3.08	3.2	96			1
IL-10 (27)	S3	E1,F1	0		44	44	8.49	19.28	16.45	16	103			1
IL-10 (27)	S4	G1,H1	0		122.8	122.8	10.25	8.35	78.81	80	99			1
IL-10 (27)	S5	A2,B2	0		522.5	522.5	132.23	25.31	402.89	400	101			1
IL-10 (27)	S6	C2,D2	0		2353.5	2353.5	335.88	14.27	1996.27	2000	100			1
IL-10 (27)	S7	E2,F2	0		9860	9860	1940.3	19.68	10002.2	10000	100			1
IL-10 (27)	C1	G2,H2	0		162.8	162.8	12.37	7.6	110.71	135	82			1
IL-10 (27)	C2	A3,B3	0		1031	1031	161.22	15.64	828.99	666.5	124			1
IL-10 (27)	X1	C3	0		61	61	0	0	59.7					2
IL-10 (27)	X2	D3	0		36	36	0	0	20.3					2
IL-10 (27)	X3	E3	0		38	38	0	0	23.45					2
IL-10 (27)	X4	F3	0		48	48	0	0	39.19					2
IL-10 (27)	X5	G3	0		29.5	29.5	0	0	10.09					2
IL-10 (27)	X6	H3	0		42	42	0	0	29.74					2
IL-10 (27)	X7	A4	0		47	47	0	0	37.62					2
IL-10 (27)	X8	B4	0		60	60	0	0	58.12					2
IL-10 (27)	X9	C4	0		35	35	0	0	18.73					2
IL-10 (27)	X10	D4	0		14	14	0	0	OOR <					2
IL-10 (27)	X11	E4	0		35	35	0	0	18.73					2
IL-10 (27)	X12	F4	0		77.5	77.5	0	0	85.79					2
IL-10 (27)	X13	G4	0		40.5	40.5	0	0	27.38					2
IL-10 (27)	X14	H4	0		53	53	0	0	47.08					2
IL-10 (27)	X15	A5	0		60	60	0	0	58.12					2
IL-10 (27)	X16	B5	0		51	51	0	0	43.92					2
IL-10 (27)	X17	C5	0		56.5	56.5	0	0	52.6					2
IL-10 (27)	X18	D5	0		71	71	0	0	75.5					2
IL-10 (27)	X19	E5	0		46	46	0	0	36.04					2
IL-10 (27)	X20	F5	0		29	29	0	0	9.3					2
IL-10 (27)	X21	G5	0		34	34	0	0	17.16					2
IL-10 (27)	X22	H5	0		20	20	0	0	OOR <					2
IL-10 (27)	X23	A6	0		49	49	0	0	40.77					2
IL-10 (27)	X24	B6	0		42	42	0	0	29.74					2
IL-10 (27)	X25	C6	0		41.5	41.5	0	0	28.95					2
IL-10 (27)	X26	D6	0		51	51	0	0	43.92					2
IL-10 (27)	X27	E6	0		39	39	0	0	25.02					2
IL-10 (27)	X28	F6	0		44	44	0	0	32.89					2
IL-10 (27)	X29	G6	0		66	66	0	0	67.6					2
IL-10 (27)	X30	H6	0		53.5	53.5	0	0	47.86					2
IL-10 (27)	X31	A7	0		58	58	0	0	54.97					2
IL-10 (27)	X32	B7	0		54	54	0	0	48.65					2
IL-10 (27)	X33	C7	0		43	43	0	0	31.32					2
IL-10 (27)	X34	D7	0		36	36	0	0	20.3					2
IL-10 (27)	X35	E7	0		34.5	34.5	0	0	17.94					2
IL-10 (27)	X36	F7	0		36	36	0	0	20.3					2
IL-10 (27)	X37	G7	0		34	34	0	0	17.16					2
IL-10 (27)	X38	H7	0		22	22	0	0	OOR <					2
IL-10 (27)	X39	A8	0		46	46	0	0	36.04					2
IL-10 (27)	X40	B8	0		97	97	0	0	116.69					2
IL-10 (27)	X41	C8	0		35	35	0	0	18.73					2
IL-10 (27)	X42	D8	0		62	62	0	0	61.28					2
IL-10 (27)	X43	E8	0		33	33	0	0	15.58					2
IL-10 (27)	X44	F8	0		38	38	0	0	23.45					2
IL-10 (27)	X45	G8	0		44	44	0	0	32.89					2
IL-10 (27)	X46	H8	0		52	52	0	0	45.5					2
IL-10 (27)	X47	A9	0		66	66	0	0	67.6					2
IL-10 (27)	X48	B9	0		38.5	38.5	0	0	24.23					2
IL-10 (27)	X49	C9	0		49	49	0	0	40.77					2
IL-10 (27)	X50	D9	0		78	78	0	0	86.58					2
IL-10 (27)	X51	E9	0		38	38	0	0	23.45					2
IL-10 (27)	X52	F9	0		34.5	34.5	0	0	17.94					2
IL-10 (27)	X53	G9	0		77	77	0	0	85					2
IL-10 (27)	X54	H9	0		54	54	0	0	48.65					2
IL-10 (27)	X55	A10	0		35	35	0	0	18.73					2
IL-10 (27)	X56	B10	0		46.5	46.5	0	0	36.83					2
IL-10 (27)	X57	C10	0		67.5	67.5	0	0	69.97					2
IL-10 (27)	X58	D10	0		53.5	53.5	0	0	47.86					2
IL-10 (27)	X59	E10	0		43.5	43.5	0	0	32.1					2
IL-10 (27)	X60	F10	0		41	41	0	0	28.17					2
IL-10 (27)	X61	G10	0		42	42	0	0	29.74					2
IL-10 (27)	X62	H10	0		112	112	0	0	140.52					2
IL-10 (27)	X63	A11	0		97.5	97.5	0	0	117.49					2
IL-10 (27)	X64	B11	0		45	45	0	0	34.47					2
IL-10 (27)	X65	C11	0		52	52	0	0	45.5					2
IL-10 (27)	X66	D11	0		48	48	0	0	39.19					2
IL-10 (27)	X67	E11	0		38.5	38.5	0	0	24.23					2
IL-10 (27)	X68	F11	0		40.5	40.5	0	0	27.38					2
IL-10 (27)	X69	G11	0		56	56	0	0	51.81					2
IL-10 (27)	X70	H11	0		60	60	0	0	58.12					2
IL-10 (27)	X71	A12	0		114	114	0	0	143.7					2
IL-10 (27)	X72	B12	0		26	26	0	0	*4.59					2
IL-10 (27)	X73	C12	0		47	47	0	0	37.62					2
IL-10 (27)	X74	D12	0		45	45	0	0	34.47					2
IL-10 (27)	X75	E12	0		143	143	0	0	189.88					2
IL-10 (27)	X76	F12	0		29	29	0	0	9.3					2
IL-10 (27)	X77	G12	0		33	33	0	0	15.58					2
IL-10 (27)	X78	H12	0		39	39	0	0	25.02					2
Analyte	Type	Well	Outlier	Description	FI	FI - Bkgd	Std Dev	%CV	Obs Conc	Exp Conc	(Obs/Exp) * 100	Group	Ratio	Dilution
IL-10 (27)	S1	A1	1		25.5	25.5				0				1
IL-10 (27)	S1	B1	1		29.5	29.5				0				1
IL-10 (27)	S2	C1	0		27	27			3.08	3.2	96			1
IL-10 (27)	S2	D1	1		33	33			---	3.2	***			1
IL-10 (27)	S3	E1	0		50	50			21.17	16	132			1
IL-10 (27)	S3	F1	0		38	38			11.72	16	73			1
IL-10 (27)	S4	G1	0		115.5	115.5			73.04	80	91			1
IL-10 (27)	S4	H1	0		130	130			84.58	80	106			1
IL-10 (27)	S5	A2	0		429	429			326.13	400	82			1
IL-10 (27)	S5	B2	0		616	616			480.17	400	120			1
IL-10 (27)	S6	C2	0		2116	2116			1780.81	2000	89			1
IL-10 (27)	S6	D2	0		2591	2591			2214.16	2000	111			1
IL-10 (27)	S7	E2	0		8488	8488			8366.93	10000	84			1
IL-10 (27)	S7	F2	0		11232	11232			*11716.88	10000	117			1
IL-10 (27)	C1	G2	0		154	154			103.72	135	77			1
IL-10 (27)	C1	H2	0		171.5	171.5			117.71	135	87			1
IL-10 (27)	C2	A3	0		1145	1145			926.37	666.5	139			1
IL-10 (27)	C2	B3	0		917	917			732.26	666.5	110			1
IL-10 (27)	X1	C3	0	1dtsp-	61	61			59.7					2
IL-10 (27)	X2	D3	0	1dtsp-	36	36			20.3					2
IL-10 (27)	X3	E3	0	1dtsp-	38	38			23.45					2
IL-10 (27)	X4	F3	0	1dWT	48	48			39.19					2
IL-10 (27)	X5	G3	0	1dWT	29.5	29.5			10.09					2
IL-10 (27)	X6	H3	0	1dWT	42	42			29.74					2
IL-10 (27)	X7	A4	0	2dtsp-	47	47			37.62					2
IL-10 (27)	X8	B4	0	2dtsp-	60	60			58.12					2
IL-10 (27)	X9	C4	0	2dtsp-	35	35			18.73					2
IL-10 (27)	X10	D4	0	2dWT	14	14			OOR <					2
IL-10 (27)	X11	E4	0	2dWT	35	35			18.73					2
IL-10 (27)	X12	F4	0	2dWT	77.5	77.5			85.79					2
IL-10 (27)	X13	G4	0	0dtsp-	40.5	40.5			27.38					2
IL-10 (27)	X14	H4	0	0dtsp-	53	53			47.08					2
IL-10 (27)	X15	A5	0	0dtsp-	60	60			58.12					2
IL-10 (27)	X16	B5	0	0dWT	51	51			43.92					2
IL-10 (27)	X17	C5	0	0dWT	56.5	56.5			52.6					2
IL-10 (27)	X18	D5	0	0dWT	71	71			75.5					2
IL-10 (27)	X19	E5	0	3dtsp-	46	46			36.04					2
IL-10 (27)	X20	F5	0	3dtsp-	29	29			9.3					2
IL-10 (27)	X21	G5	0	3dtsp-	34	34			17.16					2
IL-10 (27)	X22	H5	0	3dWT	20	20			OOR <					2
IL-10 (27)	X23	A6	0	3dWT	49	49			40.77					2
IL-10 (27)	X24	B6	0	3dWT	42	42			29.74					2
IL-10 (27)	X25	C6	0	7dtsp-	41.5	41.5			28.95					2
IL-10 (27)	X26	D6	0	7dtsp-	51	51			43.92					2
IL-10 (27)	X27	E6	0	7dWT	39	39			25.02					2
IL-10 (27)	X28	F6	0	7dWT	44	44			32.89					2
IL-10 (27)	X29	G6	0	CD47- 6d	66	66			67.6					2
IL-10 (27)	X30	H6	0	WT-6d	53.5	53.5			47.86					2
IL-10 (27)	X31	A7	0	CD47-7d	58	58			54.97					2
IL-10 (27)	X32	B7	0	CD47-7d	54	54			48.65					2
IL-10 (27)	X33	C7	0	WT-7d	43	43			31.32					2
IL-10 (27)	X34	D7	0	WT-7d	36	36			20.3					2
IL-10 (27)	X35	E7	0	WT-7d	34.5	34.5			17.94					2
IL-10 (27)	X36	F7	0	B6WT1d	36	36			20.3					2
IL-10 (27)	X37	G7	0	B6WT1d	34	34			17.16					2
IL-10 (27)	X38	H7	0	B6WT1d	22	22			OOR <					2
IL-10 (27)	X39	A8	0	Enos-1d	46	46			36.04					2
IL-10 (27)	X40	B8	0	Enos-1d	97	97			116.69					2
IL-10 (27)	X41	C8	0	Enos-1d	35	35			18.73					2
IL-10 (27)	X42	D8	0	B6WT2d	62	62			61.28					2
IL-10 (27)	X43	E8	0	B6WT2d	33	33			15.58					2
IL-10 (27)	X44	F8	0	B6WT2d	38	38			23.45					2
IL-10 (27)	X45	G8	0	Enos-2d	44	44			32.89					2
IL-10 (27)	X46	H8	0	Enos-2d	52	52			45.5					2
IL-10 (27)	X47	A9	0	Enos-2d	66	66			67.6					2
IL-10 (27)	X48	B9	0	B6WT5d	38.5	38.5			24.23					2
IL-10 (27)	X49	C9	0	B6WT5d	49	49			40.77					2
IL-10 (27)	X50	D9	0	B6WT5d	78	78			86.58					2
IL-10 (27)	X51	E9	0	Enos-5d	38	38			23.45					2
IL-10 (27)	X52	F9	0	Enos-5d	34.5	34.5			17.94					2
IL-10 (27)	X53	G9	0	Enos-5d	77	77			85					2
IL-10 (27)	X54	H9	0	B6WT7d	54	54			48.65					2
IL-10 (27)	X55	A10	0	B6WT7d	35	35			18.73					2
IL-10 (27)	X56	B10	0	B6WT7d	46.5	46.5			36.83					2
IL-10 (27)	X57	C10	0	Enos-7d	67.5	67.5			69.97					2
IL-10 (27)	X58	D10	0	Enos-7d	53.5	53.5			47.86					2
IL-10 (27)	X59	E10	0	Enos-7d	43.5	43.5			32.1					2
IL-10 (27)	X60	F10	0	Enos-7d	41	41			28.17					2
IL-10 (27)	X61	G10	0	B6WT8d	42	42			29.74					2
IL-10 (27)	X62	H10	0	Enos-8d	112	112			140.52					2
IL-10 (27)	X63	A11	0	Enos-8d	97.5	97.5			117.49					2
IL-10 (27)	X64	B11	0	A7212hr	45	45			34.47					2
IL-10 (27)	X65	C11	0	A7212hr	52	52			45.5					2
IL-10 (27)	X66	D11	0	A7212hr	48	48			39.19					2
IL-10 (27)	X67	E11	0	KW612hr	38.5	38.5			24.23					2
IL-10 (27)	X68	F11	0	KW612hr	40.5	40.5			27.38					2
IL-10 (27)	X69	G11	0	KW612hr	56	56			51.81					2
IL-10 (27)	X70	H11	0	A721d	60	60			58.12					2
IL-10 (27)	X71	A12	0	A721d	114	114			143.7					2
IL-10 (27)	X72	B12	0	A721d	26	26			*4.59					2
IL-10 (27)	X73	C12	0	KW61d	47	47			37.62					2
IL-10 (27)	X74	D12	0	KW61d	45	45			34.47					2
IL-10 (27)	X75	E12	0	KW61d	143	143			189.88					2
IL-10 (27)	X76	F12	0	A72con	29	29			9.3					2
IL-10 (27)	X77	G12	0	A72con	33	33			15.58					2
IL-10 (27)	X78	H12	0	A72con	39	39			25.02					2
***Value not available / --- = Designated as an outlier
*Value extrapolated beyond standard range
OOR = Out of Range / OOR> = Out of Range Above / OOR< = Out of Range Below
Exp Conc = Expected Concentration / Obs Conc = Observed Concentration
Ratio = Member/Reference
Regression Type: Logistic - 5PL
Std. Curve: FI = 23.0738 + (128662 - 23.0738) / ((1 + (Conc / 100463)^-0.695839))^1.4376
FitProb. = 0.7654, ResVar. = 0.0891
				1dtsp-	59.7	34.4833
				1dtsp-	20.3
				1dtsp-	23.45
				1dWT	39.19	26.34
				1dWT	10.09
				1dWT	29.74
				2dtsp-	37.62	38.1567
				2dtsp-	58.12
				2dtsp-	18.73
				2dWT	OOR <	52.26
				2dWT	18.73
				2dWT	85.79
				0dtsp-	27.38	44.1933
				0dtsp-	47.08
				0dtsp-	58.12
				0dWT	43.92	57.34	16.3149
				0dWT	52.6
				0dWT	75.5
				3dtsp-	36.04	20.8333
				3dtsp-	9.3
				3dtsp-	17.16
				3dWT	OOR <	35.255
				3dWT	40.77
				3dWT	29.74
				7dtsp-	28.95	36.435
				7dtsp-	43.92
				7dWT	25.02	28.955
				7dWT	32.89
				CD47- 6d	67.6
				WT-6d	47.86
				CD47-7d	54.97
				CD47-7d	48.65
				WT-7d	31.32
				WT-7d	20.3
				WT-7d	17.94
				B6WT1d	20.3	18.73	2.22032
				B6WT1d	17.16
				B6WT1d	OOR <
				Enos-1d	36.04	57.1533	52.2816
				Enos-1d	116.69
				Enos-1d	18.73
				B6WT2d	61.28	33.4367	24.432
				B6WT2d	15.58
				B6WT2d	23.45
				Enos-2d	32.89	48.6633	17.5699
				Enos-2d	45.5
				Enos-2d	67.6
				B6WT5d	24.23	50.5267	32.2998
				B6WT5d	40.77
				B6WT5d	86.58
				Enos-5d	23.45	42.13	37.2286
				Enos-5d	17.94
				Enos-5d	85
				B6WT7d	48.65	34.7367	15.0694
				B6WT7d	18.73
				B6WT7d	36.83
				Enos-7d	69.97
				Enos-7d	47.86	36.0433	10.4205
				Enos-7d	32.1
				Enos-7d	28.17
				B6WT8d	29.74
				Enos-8d	140.52
				Enos-8d	117.49
				A7212hr	34.47
				A7212hr	45.5
				A7212hr	39.19
				KW612hr	24.23
				KW612hr	27.38
				KW612hr	51.81
				A721d	58.12
				A721d	143.7
				A721d	*4.59
				KW61d	37.62
				KW61d	34.47
				KW61d	189.88
				A72con	9.3
				A72con	15.58
				A72con	25.02

## Sheet: IL-4 (17)
File Name: C:\Program Files\Luminex\LXR\Luminex files\dhammika031209.rbx
Analyte: IL-4 (17)
Acquisition Date: 12-Mar-2009, 01:52 PM
Reader Serial Number: LX10001270021
Plate ID:
RP1 PMT (Volts): 668.86
RP1 Target: 3415
Analyte	Type	Well	Outlier	Description	FI	FI - Bkgd	Std Dev	%CV	Obs Conc	Exp Conc	(Obs/Exp) * 100	Group	Ratio	Dilution
IL-4 (17)	S1	A1,B1	0		18.3	18.3	1.06	5.81	OOR <	0	***			1
IL-4 (17)	S2	C1,D1	0		43	43	2.83	6.58	3.69	3.2	115			1
IL-4 (17)	S3	E1,F1	0		134.8	134.8	1.77	1.31	15.7	16	98			1
IL-4 (17)	S4	G1,H1	0		658	658	8.49	1.29	76.04	80	95			1
IL-4 (17)	S5	A2,B2	0		3877.8	3877.8	588.67	15.18	418.73	400	105			1
IL-4 (17)	S6	C2,D2	0		14324.5	14324.5	1368.25	9.55	1961.52	2000	98			1
IL-4 (17)	S7	E2,F2	0		24647	24647	284.26	1.15	10282.2	10000	103			1
IL-4 (17)	C1	G2,H2	0		1354	1354	45.25	3.34	151.12	146	104			1
IL-4 (17)	C2	A3,B3	0		7081.5	7081.5	79.9	1.13	786.47	734.5	107			1
IL-4 (17)	X1	C3	0		33.5	33.5	0	0	4.66					2
IL-4 (17)	X2	D3	0		18	18	0	0	OOR <					2
IL-4 (17)	X3	E3	0		18	18	0	0	OOR <					2
IL-4 (17)	X4	F3	0		17	17	0	0	OOR <					2
IL-4 (17)	X5	G3	0		9	9	0	0	OOR <					2
IL-4 (17)	X6	H3	0		10.5	10.5	0	0	OOR <					2
IL-4 (17)	X7	A4	0		24	24	0	0	1.77					2
IL-4 (17)	X8	B4	0		25.5	25.5	0	0	2.24					2
IL-4 (17)	X9	C4	0		18	18	0	0	OOR <					2
IL-4 (17)	X10	D4	0		11	11	0	0	OOR <					2
IL-4 (17)	X11	E4	0		12	12	0	0	OOR <					2
IL-4 (17)	X12	F4	0		16	16	0	0	OOR <					2
IL-4 (17)	X13	G4	0		17	17	0	0	OOR <					2
IL-4 (17)	X14	H4	0		13	13	0	0	OOR <					2
IL-4 (17)	X15	A5	0		17	17	0	0	OOR <					2
IL-4 (17)	X16	B5	0		14	14	0	0	OOR <					2
IL-4 (17)	X17	C5	0		73	73	0	0	15.56					2
IL-4 (17)	X18	D5	0		24	24	0	0	1.77					2
IL-4 (17)	X19	E5	0		34.5	34.5	0	0	4.95					2
IL-4 (17)	X20	F5	0		35	35	0	0	5.1					2
IL-4 (17)	X21	G5	0		14	14	0	0	OOR <					2
IL-4 (17)	X22	H5	0		23	23	0	0	1.45					2
IL-4 (17)	X23	A6	0		29	29	0	0	3.32					2
IL-4 (17)	X24	B6	0		39.5	39.5	0	0	6.39					2
IL-4 (17)	X25	C6	0		26	26	0	0	2.4					2
IL-4 (17)	X26	D6	0		19	19	0	0	0.05					2
IL-4 (17)	X27	E6	0		12	12	0	0	OOR <					2
IL-4 (17)	X28	F6	0		24	24	0	0	1.77					2
IL-4 (17)	X29	G6	0		48	48	0	0	8.79					2
IL-4 (17)	X30	H6	0		26	26	0	0	2.4					2
IL-4 (17)	X31	A7	0		41	41	0	0	6.82					2
IL-4 (17)	X32	B7	0		30	30	0	0	3.62					2
IL-4 (17)	X33	C7	0		37	37	0	0	5.68					2
IL-4 (17)	X34	D7	0		17	17	0	0	OOR <					2
IL-4 (17)	X35	E7	0		27.5	27.5	0	0	2.86					2
IL-4 (17)	X36	F7	0		9	9	0	0	OOR <					2
IL-4 (17)	X37	G7	0		11	11	0	0	OOR <					2
IL-4 (17)	X38	H7	0		11	11	0	0	OOR <					2
IL-4 (17)	X39	A8	0		12	12	0	0	OOR <					2
IL-4 (17)	X40	B8	0		31.5	31.5	0	0	4.07					2
IL-4 (17)	X41	C8	0		18.5	18.5	0	0	OOR <					2
IL-4 (17)	X42	D8	0		13	13	0	0	OOR <					2
IL-4 (17)	X43	E8	0		14	14	0	0	OOR <					2
IL-4 (17)	X44	F8	0		13	13	0	0	OOR <					2
IL-4 (17)	X45	G8	0		16	16	0	0	OOR <					2
IL-4 (17)	X46	H8	0		13	13	0	0	OOR <					2
IL-4 (17)	X47	A9	0		19.5	19.5	0	0	0.25					2
IL-4 (17)	X48	B9	0		14	14	0	0	OOR <					2
IL-4 (17)	X49	C9	0		12.5	12.5	0	0	OOR <					2
IL-4 (17)	X50	D9	0		10	10	0	0	OOR <					2
IL-4 (17)	X51	E9	0		14.5	14.5	0	0	OOR <					2
IL-4 (17)	X52	F9	0		15	15	0	0	OOR <					2
IL-4 (17)	X53	G9	0		14	14	0	0	OOR <					2
IL-4 (17)	X54	H9	0		23	23	0	0	1.45					2
IL-4 (17)	X55	A10	0		20	20	0	0	0.44					2
IL-4 (17)	X56	B10	0		24	24	0	0	1.77					2
IL-4 (17)	X57	C10	0		27	27	0	0	2.71					2
IL-4 (17)	X58	D10	0		12	12	0	0	OOR <					2
IL-4 (17)	X59	E10	0		11	11	0	0	OOR <					2
IL-4 (17)	X60	F10	0		14	14	0	0	OOR <					2
IL-4 (17)	X61	G10	0		47	47	0	0	8.51					2
IL-4 (17)	X62	H10	0		48.5	48.5	0	0	8.93					2
IL-4 (17)	X63	A11	0		28	28	0	0	3.02					2
IL-4 (17)	X64	B11	0		21	21	0	0	0.79					2
IL-4 (17)	X65	C11	0		24	24	0	0	1.77					2
IL-4 (17)	X66	D11	0		12	12	0	0	OOR <					2
IL-4 (17)	X67	E11	0		10	10	0	0	OOR <					2
IL-4 (17)	X68	F11	0		14	14	0	0	OOR <					2
IL-4 (17)	X69	G11	0		16	16	0	0	OOR <					2
IL-4 (17)	X70	H11	0		13	13	0	0	OOR <					2
IL-4 (17)	X71	A12	0		12	12	0	0	OOR <					2
IL-4 (17)	X72	B12	0		11.5	11.5	0	0	OOR <					2
IL-4 (17)	X73	C12	0		11	11	0	0	OOR <					2
IL-4 (17)	X74	D12	0		11	11	0	0	OOR <					2
IL-4 (17)	X75	E12	0		10	10	0	0	OOR <					2
IL-4 (17)	X76	F12	0		8	8	0	0	OOR <					2
IL-4 (17)	X77	G12	0		8.5	8.5	0	0	OOR <					2
IL-4 (17)	X78	H12	0		12.5	12.5	0	0	OOR <					2
Analyte	Type	Well	Outlier	Description	FI	FI - Bkgd	Std Dev	%CV	Obs Conc	Exp Conc	(Obs/Exp) * 100	Group	Ratio	Dilution
IL-4 (17)	S1	A1	0		17.5	17.5			OOR <	0	***			1
IL-4 (17)	S1	B1	0		19	19			0.03	0	***			1
IL-4 (17)	S2	C1	0		41	41			3.41	3.2	107			1
IL-4 (17)	S2	D1	0		45	45			3.98	3.2	124			1
IL-4 (17)	S3	E1	0		133.5	133.5			15.54	16	97			1
IL-4 (17)	S3	F1	0		136	136			15.85	16	99			1
IL-4 (17)	S4	G1	0		664	664			76.7	80	96			1
IL-4 (17)	S4	H1	0		652	652			75.38	80	94			1
IL-4 (17)	S5	A2	0		3461.5	3461.5			373.97	400	93			1
IL-4 (17)	S5	B2	0		4294	4294			464	400	116			1
IL-4 (17)	S6	C2	0		13357	13357			1757.28	2000	88			1
IL-4 (17)	S6	D2	0		15292	15292			2189.79	2000	109			1
IL-4 (17)	S7	E2	0		24446	24446			9605.58	10000	96			1
IL-4 (17)	S7	F2	0		24848	24848			*11072.29	10000	111			1
IL-4 (17)	C1	G2	0		1386	1386			154.51	146	106			1
IL-4 (17)	C1	H2	0		1322	1322			147.71	146	101			1
IL-4 (17)	C2	A3	0		7025	7025			779.51	734.5	106			1
IL-4 (17)	C2	B3	0		7138	7138			793.45	734.5	108			1
IL-4 (17)	X1	C3	0	1dtsp-	33.5	33.5			4.66					2
IL-4 (17)	X2	D3	0	1dtsp-	18	18			OOR <					2
IL-4 (17)	X3	E3	0	1dtsp-	18	18			OOR <					2
IL-4 (17)	X4	F3	0	1dWT	17	17			OOR <					2
IL-4 (17)	X5	G3	0	1dWT	9	9			OOR <					2
IL-4 (17)	X6	H3	0	1dWT	10.5	10.5			OOR <					2
IL-4 (17)	X7	A4	0	2dtsp-	24	24			1.77					2
IL-4 (17)	X8	B4	0	2dtsp-	25.5	25.5			2.24					2
IL-4 (17)	X9	C4	0	2dtsp-	18	18			OOR <					2
IL-4 (17)	X10	D4	0	2dWT	11	11			OOR <					2
IL-4 (17)	X11	E4	0	2dWT	12	12			OOR <					2
IL-4 (17)	X12	F4	0	2dWT	16	16			OOR <					2
IL-4 (17)	X13	G4	0	0dtsp-	17	17			OOR <					2
IL-4 (17)	X14	H4	0	0dtsp-	13	13			OOR <					2
IL-4 (17)	X15	A5	0	0dtsp-	17	17			OOR <					2
IL-4 (17)	X16	B5	0	0dWT	14	14			OOR <					2
IL-4 (17)	X17	C5	0	0dWT	73	73			15.56					2
IL-4 (17)	X18	D5	0	0dWT	24	24			1.77					2
IL-4 (17)	X19	E5	0	3dtsp-	34.5	34.5			4.95					2
IL-4 (17)	X20	F5	0	3dtsp-	35	35			5.1					2
IL-4 (17)	X21	G5	0	3dtsp-	14	14			OOR <					2
IL-4 (17)	X22	H5	0	3dWT	23	23			1.45					2
IL-4 (17)	X23	A6	0	3dWT	29	29			3.32					2
IL-4 (17)	X24	B6	0	3dWT	39.5	39.5			6.39					2
IL-4 (17)	X25	C6	0	7dtsp-	26	26			2.4					2
IL-4 (17)	X26	D6	0	7dtsp-	19	19			0.05					2
IL-4 (17)	X27	E6	0	7dWT	12	12			OOR <					2
IL-4 (17)	X28	F6	0	7dWT	24	24			1.77					2
IL-4 (17)	X29	G6	0	CD47- 6d	48	48			8.79					2
IL-4 (17)	X30	H6	0	WT-6d	26	26			2.4					2
IL-4 (17)	X31	A7	0	CD47-7d	41	41			6.82					2
IL-4 (17)	X32	B7	0	CD47-7d	30	30			3.62					2
IL-4 (17)	X33	C7	0	WT-7d	37	37			5.68					2
IL-4 (17)	X34	D7	0	WT-7d	17	17			OOR <					2
IL-4 (17)	X35	E7	0	WT-7d	27.5	27.5			2.86					2
IL-4 (17)	X36	F7	0	B6WT1d	9	9			OOR <					2
IL-4 (17)	X37	G7	0	B6WT1d	11	11			OOR <					2
IL-4 (17)	X38	H7	0	B6WT1d	11	11			OOR <					2
IL-4 (17)	X39	A8	0	Enos-1d	12	12			OOR <					2
IL-4 (17)	X40	B8	0	Enos-1d	31.5	31.5			4.07					2
IL-4 (17)	X41	C8	0	Enos-1d	18.5	18.5			OOR <					2
IL-4 (17)	X42	D8	0	B6WT2d	13	13			OOR <					2
IL-4 (17)	X43	E8	0	B6WT2d	14	14			OOR <					2
IL-4 (17)	X44	F8	0	B6WT2d	13	13			OOR <					2
IL-4 (17)	X45	G8	0	Enos-2d	16	16			OOR <					2
IL-4 (17)	X46	H8	0	Enos-2d	13	13			OOR <					2
IL-4 (17)	X47	A9	0	Enos-2d	19.5	19.5			0.25					2
IL-4 (17)	X48	B9	0	B6WT5d	14	14			OOR <					2
IL-4 (17)	X49	C9	0	B6WT5d	12.5	12.5			OOR <					2
IL-4 (17)	X50	D9	0	B6WT5d	10	10			OOR <					2
IL-4 (17)	X51	E9	0	Enos-5d	14.5	14.5			OOR <					2
IL-4 (17)	X52	F9	0	Enos-5d	15	15			OOR <					2
IL-4 (17)	X53	G9	0	Enos-5d	14	14			OOR <					2
IL-4 (17)	X54	H9	0	B6WT7d	23	23			1.45					2
IL-4 (17)	X55	A10	0	B6WT7d	20	20			0.44					2
IL-4 (17)	X56	B10	0	B6WT7d	24	24			1.77					2
IL-4 (17)	X57	C10	0	Enos-7d	27	27			2.71					2
IL-4 (17)	X58	D10	0	Enos-7d	12	12			OOR <					2
IL-4 (17)	X59	E10	0	Enos-7d	11	11			OOR <					2
IL-4 (17)	X60	F10	0	Enos-7d	14	14			OOR <					2
IL-4 (17)	X61	G10	0	B6WT8d	47	47			8.51					2
IL-4 (17)	X62	H10	0	Enos-8d	48.5	48.5			8.93					2
IL-4 (17)	X63	A11	0	Enos-8d	28	28			3.02					2
IL-4 (17)	X64	B11	0	A7212hr	21	21			0.79					2
IL-4 (17)	X65	C11	0	A7212hr	24	24			1.77					2
IL-4 (17)	X66	D11	0	A7212hr	12	12			OOR <					2
IL-4 (17)	X67	E11	0	KW612hr	10	10			OOR <					2
IL-4 (17)	X68	F11	0	KW612hr	14	14			OOR <					2
IL-4 (17)	X69	G11	0	KW612hr	16	16			OOR <					2
IL-4 (17)	X70	H11	0	A721d	13	13			OOR <					2
IL-4 (17)	X71	A12	0	A721d	12	12			OOR <					2
IL-4 (17)	X72	B12	0	A721d	11.5	11.5			OOR <					2
IL-4 (17)	X73	C12	0	KW61d	11	11			OOR <					2
IL-4 (17)	X74	D12	0	KW61d	11	11			OOR <					2
IL-4 (17)	X75	E12	0	KW61d	10	10			OOR <					2
IL-4 (17)	X76	F12	0	A72con	8	8			OOR <					2
IL-4 (17)	X77	G12	0	A72con	8.5	8.5			OOR <					2
IL-4 (17)	X78	H12	0	A72con	12.5	12.5			OOR <					2
***Value not available / --- = Designated as an outlier
*Value extrapolated beyond standard range
OOR = Out of Range / OOR> = Out of Range Above / OOR< = Out of Range Below
Exp Conc = Expected Concentration / Obs Conc = Observed Concentration
Ratio = Member/Reference
Regression Type: Logistic - 5PL
Std. Curve: FI = 18.8819 + (26804 - 18.8819) / ((1 + (Conc / 2365.45)^-1.45016))^0.748344
FitProb. = 0.2241, ResVar. = 1.4955
				1dtsp-	4.66
				1dtsp-	OOR <
				1dtsp-	OOR <
				1dWT	OOR <
				1dWT	OOR <
				1dWT	OOR <
				2dtsp-	1.77
				2dtsp-	2.24
				2dtsp-	OOR <
				2dWT	OOR <
				2dWT	OOR <
				2dWT	OOR <
				0dtsp-	OOR <
				0dtsp-	OOR <
				0dtsp-	OOR <
				0dWT	OOR <
				0dWT	15.56
				0dWT	1.77
				3dtsp-	4.95
				3dtsp-	5.1
				3dtsp-	OOR <
				3dWT	1.45
				3dWT	3.32
				3dWT	6.39
				7dtsp-	2.4
				7dtsp-	0.05
				7dWT	OOR <
				7dWT	1.77
				CD47- 6d	8.79
				WT-6d	2.4
				CD47-7d	6.82
				CD47-7d	3.62
				WT-7d	5.68
				WT-7d	OOR <
				WT-7d	2.86
				B6WT1d	OOR <
				B6WT1d	OOR <
				B6WT1d	OOR <
				Enos-1d	OOR <
				Enos-1d	4.07
				Enos-1d	OOR <
				B6WT2d	OOR <
				B6WT2d	OOR <
				B6WT2d	OOR <
				Enos-2d	OOR <
				Enos-2d	OOR <
				Enos-2d	0.25
				B6WT5d	OOR <
				B6WT5d	OOR <
				B6WT5d	OOR <
				Enos-5d	OOR <
				Enos-5d	OOR <
				Enos-5d	OOR <
				B6WT7d	1.45
				B6WT7d	0.44
				B6WT7d	1.77
				Enos-7d	2.71
				Enos-7d	OOR <
				Enos-7d	OOR <
				Enos-7d	OOR <
				B6WT8d	8.51
				Enos-8d	8.93
				Enos-8d	3.02
				A7212hr	0.79
				A7212hr	1.77
				A7212hr	OOR <
				KW612hr	OOR <
				KW612hr	OOR <
				KW612hr	OOR <
				A721d	OOR <
				A721d	OOR <
				A721d	OOR <
				KW61d	OOR <
				KW61d	OOR <
				KW61d	OOR <
				A72con	OOR <
				A72con	OOR <
				A72con	OOR <

## Sheet: IL-1a (9)
File Name: C:\Program Files\Luminex\LXR\Luminex files\dhammika031209.rbx
Analyte: IL-1a (9)
Acquisition Date: 12-Mar-2009, 01:52 PM
Reader Serial Number: LX10001270021
Plate ID:
RP1 PMT (Volts): 668.86
RP1 Target: 3415
Analyte	Type	Well	Outlier	Description	FI	FI - Bkgd	Std Dev	%CV	Obs Conc	Exp Conc	(Obs/Exp) * 100	Group	Ratio	Dilution
IL-1a (9)	S1	A1,B1	0		12	12	1.41	11.79	0.79	0	***			1
IL-1a (9)	S2	C1,D1	2		13	13	0	0	4.05	3.2	127			1
IL-1a (9)	S3	E1,F1	0		17	17	0	0	13.73	16	86			1
IL-1a (9)	S4	G1,H1	0		59.5	59.5	7.78	13.07	84.81	80	106			1
IL-1a (9)	S5	A2,B2	0		310.5	310.5	62.93	20.27	391.29	400	98			1
IL-1a (9)	S6	C2,D2	0		1893.5	1893.5	176.07	9.3	2012.17	2000	101			1
IL-1a (9)	S7	E2,F2	0		7968	7968	1380.98	17.33	9990.04	10000	100			1
IL-1a (9)	C1	G2,H2	0		91	91	7.07	7.77	128.9	146.5	88			1
IL-1a (9)	C2	A3,B3	0		745.3	745.3	35	4.7	849.97	811	105			1
IL-1a (9)	X1	C3	0		792	792	0	0	1795.35					2
IL-1a (9)	X2	D3	0		390.5	390.5	0	0	957.96					2
IL-1a (9)	X3	E3	0		2432	2432	0	0	5141.88					2
IL-1a (9)	X4	F3	0		1322	1322	0	0	2865.46					2
IL-1a (9)	X5	G3	0		177.5	177.5	0	0	476.38					2
IL-1a (9)	X6	H3	0		2642	2642	0	0	5587.02					2
IL-1a (9)	X7	A4	0		130	130	0	0	359.38					2
IL-1a (9)	X8	B4	0		333	333	0	0	832.4					2
IL-1a (9)	X9	C4	0		519.5	519.5	0	0	1232.78					2
IL-1a (9)	X10	D4	0		1597	1597	0	0	3420.69					2
IL-1a (9)	X11	E4	0		1779	1779	0	0	3790.44					2
IL-1a (9)	X12	F4	0		119.5	119.5	0	0	332.63					2
IL-1a (9)	X13	G4	0		263	263	0	0	675.83					2
IL-1a (9)	X14	H4	0		1252	1252	0	0	2724.5					2
IL-1a (9)	X15	A5	0		4572	4572	0	0	10014.7					2
IL-1a (9)	X16	B5	0		236	236	0	0	614.02					2
IL-1a (9)	X17	C5	0		446	446	0	0	1077.19					2
IL-1a (9)	X18	D5	0		3794	3794	0	0	8148.08					2
IL-1a (9)	X19	E5	0		365	365	0	0	902.57					2
IL-1a (9)	X20	F5	0		658.5	658.5	0	0	1521.88					2
IL-1a (9)	X21	G5	0		232	232	0	0	604.78					2
IL-1a (9)	X22	H5	0		961	961	0	0	2138.09					2
IL-1a (9)	X23	A6	0		70	70	0	0	199.85					2
IL-1a (9)	X24	B6	0		309	309	0	0	779.25					2
IL-1a (9)	X25	C6	0		777.5	777.5	0	0	1765.79					2
IL-1a (9)	X26	D6	0		575	575	0	0	1348.89					2
IL-1a (9)	X27	E6	0		4326	4326	0	0	9411.04					2
IL-1a (9)	X28	F6	0		806	806	0	0	1823.86					2
IL-1a (9)	X29	G6	0		101	101	0	0	284.48					2
IL-1a (9)	X30	H6	0		183	183	0	0	489.58					2
IL-1a (9)	X31	A7	0		1406	1406	0	0	3034.74					2
IL-1a (9)	X32	B7	0		152	152	0	0	414.3					2
IL-1a (9)	X33	C7	0		205	205	0	0	541.8					2
IL-1a (9)	X34	D7	0		19	19	0	0	35.89					2
IL-1a (9)	X35	E7	0		551	551	0	0	1298.81					2
IL-1a (9)	X36	F7	0		1023.5	1023.5	0	0	2264.27					2
IL-1a (9)	X37	G7	0		1603	1603	0	0	3432.84					2
IL-1a (9)	X38	H7	0		167	167	0	0	451					2
IL-1a (9)	X39	A8	0		1151	1151	0	0	2521.17					2
IL-1a (9)	X40	B8	0		1699.5	1699.5	0	0	3628.64					2
IL-1a (9)	X41	C8	0		249	249	0	0	643.9					2
IL-1a (9)	X42	D8	0		1240	1240	0	0	2700.34					2
IL-1a (9)	X43	E8	0		151	151	0	0	411.83					2
IL-1a (9)	X44	F8	0		1425	1425	0	0	3073.06					2
IL-1a (9)	X45	G8	0		214	214	0	0	562.92					2
IL-1a (9)	X46	H8	0		860	860	0	0	1933.6					2
IL-1a (9)	X47	A9	0		682	682	0	0	1570.26					2
IL-1a (9)	X48	B9	0		37.5	37.5	0	0	101.99					2
IL-1a (9)	X49	C9	0		850	850	0	0	1913.31					2
IL-1a (9)	X50	D9	0		1188	1188	0	0	2595.66					2
IL-1a (9)	X51	E9	0		1140.5	1140.5	0	0	2500.03					2
IL-1a (9)	X52	F9	0		1570	1570	0	0	3366.02					2
IL-1a (9)	X53	G9	0		1603	1603	0	0	3432.84					2
IL-1a (9)	X54	H9	0		440	440	0	0	1064.38					2
IL-1a (9)	X55	A10	0		93.5	93.5	0	0	264.51					2
IL-1a (9)	X56	B10	0		501	501	0	0	1193.83					2
IL-1a (9)	X57	C10	0		73	73	0	0	208.31					2
IL-1a (9)	X58	D10	0		1328.5	1328.5	0	0	2878.55					2
IL-1a (9)	X59	E10	0		2289	2289	0	0	4841.96					2
IL-1a (9)	X60	F10	0		300	300	0	0	759.18					2
IL-1a (9)	X61	G10	0		125	125	0	0	346.69					2
IL-1a (9)	X62	H10	0		286	286	0	0	727.81					2
IL-1a (9)	X63	A11	0		290	290	0	0	736.79					2
IL-1a (9)	X64	B11	0		652	652	0	0	1508.48					2
IL-1a (9)	X65	C11	0		991.5	991.5	0	0	2199.69					2
IL-1a (9)	X66	D11	0		406	406	0	0	991.43					2
IL-1a (9)	X67	E11	0		565	565	0	0	1328.05					2
IL-1a (9)	X68	F11	0		519.5	519.5	0	0	1232.78					2
IL-1a (9)	X69	G11	0		943	943	0	0	2101.71					2
IL-1a (9)	X70	H11	0		295	295	0	0	748					2
IL-1a (9)	X71	A12	0		338	338	0	0	843.42					2
IL-1a (9)	X72	B12	0		413	413	0	0	1006.5					2
IL-1a (9)	X73	C12	0		476	476	0	0	1140.97					2
IL-1a (9)	X74	D12	0		525	525	0	0	1244.33					2
IL-1a (9)	X75	E12	0		394	394	0	0	965.53					2
IL-1a (9)	X76	F12	0		166.5	166.5	0	0	449.78					2
IL-1a (9)	X77	G12	0		278	278	0	0	709.8					2
IL-1a (9)	X78	H12	0		289	289	0	0	734.55					2
Analyte	Type	Well	Outlier	Description	FI	FI - Bkgd	Std Dev	%CV	Obs Conc	Exp Conc	(Obs/Exp) * 100	Group	Ratio	Dilution
IL-1a (9)	S1	A1	0		11	11			OOR <	0	***			1
IL-1a (9)	S1	B1	0		13	13			4.05	0	***			1
IL-1a (9)	S2	C1	1		15	15			---	3.2	***			1
IL-1a (9)	S2	D1	0		13	13			4.05	3.2	127			1
IL-1a (9)	S3	E1	0		17	17			13.73	16	86			1
IL-1a (9)	S3	F1	0		17	17			13.73	16	86			1
IL-1a (9)	S4	G1	0		54	54			76.67	80	96			1
IL-1a (9)	S4	H1	0		65	65			92.79	80	116			1
IL-1a (9)	S5	A2	0		266	266			341.32	400	85			1
IL-1a (9)	S5	B2	0		355	355			440.36	400	110			1
IL-1a (9)	S6	C2	0		1769	1769			1885.03	2000	94			1
IL-1a (9)	S6	D2	0		2018	2018			2140	2000	107			1
IL-1a (9)	S7	E2	0		6991.5	6991.5			8377.02	10000	84			1
IL-1a (9)	S7	F2	0		8944.5	8944.5			*11787.39	10000	118			1
IL-1a (9)	C1	G2	0		86	86			122.13	146.5	83			1
IL-1a (9)	C1	H2	0		96	96			135.6	146.5	93			1
IL-1a (9)	C2	A3	0		770	770			875.24	811	108			1
IL-1a (9)	C2	B3	0		720.5	720.5			824.64	811	102			1
IL-1a (9)	X1	C3	0	1dtsp-	792	792			1795.35					2
IL-1a (9)	X2	D3	0	1dtsp-	390.5	390.5			957.96					2
IL-1a (9)	X3	E3	0	1dtsp-	2432	2432			5141.88					2
IL-1a (9)	X4	F3	0	1dWT	1322	1322			2865.46					2
IL-1a (9)	X5	G3	0	1dWT	177.5	177.5			476.38					2
IL-1a (9)	X6	H3	0	1dWT	2642	2642			5587.02					2
IL-1a (9)	X7	A4	0	2dtsp-	130	130			359.38					2
IL-1a (9)	X8	B4	0	2dtsp-	333	333			832.4					2
IL-1a (9)	X9	C4	0	2dtsp-	519.5	519.5			1232.78					2
IL-1a (9)	X10	D4	0	2dWT	1597	1597			3420.69					2
IL-1a (9)	X11	E4	0	2dWT	1779	1779			3790.44					2
IL-1a (9)	X12	F4	0	2dWT	119.5	119.5			332.63					2
IL-1a (9)	X13	G4	0	0dtsp-	263	263			675.83					2
IL-1a (9)	X14	H4	0	0dtsp-	1252	1252			2724.5					2
IL-1a (9)	X15	A5	0	0dtsp-	4572	4572			10014.7					2
IL-1a (9)	X16	B5	0	0dWT	236	236			614.02					2
IL-1a (9)	X17	C5	0	0dWT	446	446			1077.19					2
IL-1a (9)	X18	D5	0	0dWT	3794	3794			8148.08					2
IL-1a (9)	X19	E5	0	3dtsp-	365	365			902.57					2
IL-1a (9)	X20	F5	0	3dtsp-	658.5	658.5			1521.88					2
IL-1a (9)	X21	G5	0	3dtsp-	232	232			604.78					2
IL-1a (9)	X22	H5	0	3dWT	961	961			2138.09					2
IL-1a (9)	X23	A6	0	3dWT	70	70			199.85					2
IL-1a (9)	X24	B6	0	3dWT	309	309			779.25					2
IL-1a (9)	X25	C6	0	7dtsp-	777.5	777.5			1765.79					2
IL-1a (9)	X26	D6	0	7dtsp-	575	575			1348.89					2
IL-1a (9)	X27	E6	0	7dWT	4326	4326			9411.04					2
IL-1a (9)	X28	F6	0	7dWT	806	806			1823.86					2
IL-1a (9)	X29	G6	0	CD47- 6d	101	101			284.48					2
IL-1a (9)	X30	H6	0	WT-6d	183	183			489.58					2
IL-1a (9)	X31	A7	0	CD47-7d	1406	1406			3034.74					2
IL-1a (9)	X32	B7	0	CD47-7d	152	152			414.3					2
IL-1a (9)	X33	C7	0	WT-7d	205	205			541.8					2
IL-1a (9)	X34	D7	0	WT-7d	19	19			35.89					2
IL-1a (9)	X35	E7	0	WT-7d	551	551			1298.81					2
IL-1a (9)	X36	F7	0	B6WT1d	1023.5	1023.5			2264.27					2
IL-1a (9)	X37	G7	0	B6WT1d	1603	1603			3432.84					2
IL-1a (9)	X38	H7	0	B6WT1d	167	167			451					2
IL-1a (9)	X39	A8	0	Enos-1d	1151	1151			2521.17					2
IL-1a (9)	X40	B8	0	Enos-1d	1699.5	1699.5			3628.64					2
IL-1a (9)	X41	C8	0	Enos-1d	249	249			643.9					2
IL-1a (9)	X42	D8	0	B6WT2d	1240	1240			2700.34					2
IL-1a (9)	X43	E8	0	B6WT2d	151	151			411.83					2
IL-1a (9)	X44	F8	0	B6WT2d	1425	1425			3073.06					2
IL-1a (9)	X45	G8	0	Enos-2d	214	214			562.92					2
IL-1a (9)	X46	H8	0	Enos-2d	860	860			1933.6					2
IL-1a (9)	X47	A9	0	Enos-2d	682	682			1570.26					2
IL-1a (9)	X48	B9	0	B6WT5d	37.5	37.5			101.99					2
IL-1a (9)	X49	C9	0	B6WT5d	850	850			1913.31					2
IL-1a (9)	X50	D9	0	B6WT5d	1188	1188			2595.66					2
IL-1a (9)	X51	E9	0	Enos-5d	1140.5	1140.5			2500.03					2
IL-1a (9)	X52	F9	0	Enos-5d	1570	1570			3366.02					2
IL-1a (9)	X53	G9	0	Enos-5d	1603	1603			3432.84					2
IL-1a (9)	X54	H9	0	B6WT7d	440	440			1064.38					2
IL-1a (9)	X55	A10	0	B6WT7d	93.5	93.5			264.51					2
IL-1a (9)	X56	B10	0	B6WT7d	501	501			1193.83					2
IL-1a (9)	X57	C10	0	Enos-7d	73	73			208.31					2
IL-1a (9)	X58	D10	0	Enos-7d	1328.5	1328.5			2878.55					2
IL-1a (9)	X59	E10	0	Enos-7d	2289	2289			4841.96					2
IL-1a (9)	X60	F10	0	Enos-7d	300	300			759.18					2
IL-1a (9)	X61	G10	0	B6WT8d	125	125			346.69					2
IL-1a (9)	X62	H10	0	Enos-8d	286	286			727.81					2
IL-1a (9)	X63	A11	0	Enos-8d	290	290			736.79					2
IL-1a (9)	X64	B11	0	A7212hr	652	652			1508.48					2
IL-1a (9)	X65	C11	0	A7212hr	991.5	991.5			2199.69					2
IL-1a (9)	X66	D11	0	A7212hr	406	406			991.43					2
IL-1a (9)	X67	E11	0	KW612hr	565	565			1328.05					2
IL-1a (9)	X68	F11	0	KW612hr	519.5	519.5			1232.78					2
IL-1a (9)	X69	G11	0	KW612hr	943	943			2101.71					2
IL-1a (9)	X70	H11	0	A721d	295	295			748					2
IL-1a (9)	X71	A12	0	A721d	338	338			843.42					2
IL-1a (9)	X72	B12	0	A721d	413	413			1006.5					2
IL-1a (9)	X73	C12	0	KW61d	476	476			1140.97					2
IL-1a (9)	X74	D12	0	KW61d	525	525			1244.33					2
IL-1a (9)	X75	E12	0	KW61d	394	394			965.53					2
IL-1a (9)	X76	F12	0	A72con	166.5	166.5			449.78					2
IL-1a (9)	X77	G12	0	A72con	278	278			709.8					2
IL-1a (9)	X78	H12	0	A72con	289	289			734.55					2
***Value not available / --- = Designated as an outlier
*Value extrapolated beyond standard range
OOR = Out of Range / OOR> = Out of Range Above / OOR< = Out of Range Below
Exp Conc = Expected Concentration / Obs Conc = Observed Concentration
Ratio = Member/Reference
Regression Type: Logistic - 5PL
Std. Curve: FI = 11.8464 + (28019.4 - 11.8464) / ((1 + (Conc / 15005.4)^-0.86318))^1.42357
FitProb. = 0.4457, ResVar. = 0.8080
				1dtsp-	1795.35	2631.73
				1dtsp-	957.96
				1dtsp-	5141.88
				1dWT	2865.46	2976.29
				1dWT	476.38
				1dWT	5587.02
				2dtsp-	359.38	808.187
				2dtsp-	832.4
				2dtsp-	1232.78
				2dWT	3420.69	2514.59
				2dWT	3790.44
				2dWT	332.63
				0dtsp-	675.83
				0dtsp-	2724.5
				0dtsp-	10014.7
				0dWT	614.02	3279.76	4222.44
				0dWT	1077.19
				0dWT	8148.08
				3dtsp-	902.57
				3dtsp-	1521.88
				3dtsp-	604.78
				3dWT	2138.09
				3dWT	199.85
				3dWT	779.25
				7dtsp-	1765.79
				7dtsp-	1348.89
				7dWT	9411.04
				7dWT	1823.86
				CD47- 6d	284.48
				WT-6d	489.58
				CD47-7d	3034.74
				CD47-7d	414.3
				WT-7d	541.8
				WT-7d	35.89
				WT-7d	1298.81
				B6WT1d	2264.27	2049.37	1502.49
				B6WT1d	3432.84
				B6WT1d	451
				Enos-1d	2521.17	2264.57	1508.82
				Enos-1d	3628.64
				Enos-1d	643.9
				B6WT2d	2700.34	2061.74	1440.97
				B6WT2d	411.83
				B6WT2d	3073.06
				Enos-2d	562.92	1355.59	710.107
				Enos-2d	1933.6
				Enos-2d	1570.26
				B6WT5d	101.99	1536.99	1288.72
				B6WT5d	1913.31
				B6WT5d	2595.66
				Enos-5d	2500.03	3099.63	520.343
				Enos-5d	3366.02
				Enos-5d	3432.84
				B6WT7d	1064.38	840.907	503.353
				B6WT7d	264.51
				B6WT7d	1193.83
				Enos-7d	208.31
				Enos-7d	2878.55	2826.56	2041.89
				Enos-7d	4841.96
				Enos-7d	759.18
				B6WT8d	346.69
				Enos-8d	727.81
				Enos-8d	736.79
				A7212hr	1508.48
				A7212hr	2199.69
				A7212hr	991.43
				KW612hr	1328.05
				KW612hr	1232.78
				KW612hr	2101.71
				A721d	748
				A721d	843.42
				A721d	1006.5
				KW61d	1140.97
				KW61d	1244.33
				KW61d	965.53
				A72con	449.78
				A72con	709.8
				A72con	734.55

## Sheet: GMCSF (5)
File Name: C:\Program Files\Luminex\LXR\Luminex files\dhammika031209.rbx
Analyte: GMCSF (5)
Acquisition Date: 12-Mar-2009, 01:52 PM
Reader Serial Number: LX10001270021
Plate ID:
RP1 PMT (Volts): 668.86
RP1 Target: 3415
Analyte	Type	Well	Outlier	Description	FI	FI - Bkgd	Std Dev	%CV	Obs Conc	Exp Conc	(Obs/Exp) * 100	Group	Ratio	Dilution
GMCSF (5)	S1	A1,B1	0		6	6	1.41	23.57	OOR <	0	***			1
GMCSF (5)	S2	C1,D1	2		7	7	0	0	15.94	3.2	498			1
GMCSF (5)	S3	E1,F1	1		---	---				16				1
GMCSF (5)	S4	G1,H1	0		15.5	15.5	0	0	88.85	80	111			1
GMCSF (5)	S5	A2,B2	0		123	123	31.11	25.29	385.87	400	96			1
GMCSF (5)	S6	C2,D2	0		2109.5	2109.5	535.28	25.37	2020.94	2000	101			1
GMCSF (5)	S7	E2,F2	0		17512.8	17512.8	3288.4	18.78	9999.91	10000	100			1
GMCSF (5)	C1	G2,H2	0		22.5	22.5	2.12	9.43	123.69	148	84			1
GMCSF (5)	C2	A3,B3	0		313	313	48.08	15.36	671.29	780	86			1
GMCSF (5)	X1	C3	0		23.5	23.5	0	0	256.14					2
GMCSF (5)	X2	D3	0		7	7	0	0	31.88					2
GMCSF (5)	X3	E3	0		12	12	0	0	133.76					2
GMCSF (5)	X4	F3	0		8	8	0	0	62.6					2
GMCSF (5)	X5	G3	0		6.5	6.5	0	0	OOR <					2
GMCSF (5)	X6	H3	0		5	5	0	0	OOR <					2
GMCSF (5)	X7	A4	0		7.5	7.5	0	0	49.08					2
GMCSF (5)	X8	B4	0		13	13	0	0	147.31					2
GMCSF (5)	X9	C4	0		7	7	0	0	31.88					2
GMCSF (5)	X10	D4	0		6	6	0	0	OOR <					2
GMCSF (5)	X11	E4	0		7	7	0	0	31.88					2
GMCSF (5)	X12	F4	0		8	8	0	0	62.6					2
GMCSF (5)	X13	G4	0		7	7	0	0	31.88					2
GMCSF (5)	X14	H4	0		6	6	0	0	OOR <					2
GMCSF (5)	X15	A5	0		7	7	0	0	31.88					2
GMCSF (5)	X16	B5	0		6	6	0	0	OOR <					2
GMCSF (5)	X17	C5	0		7	7	0	0	31.88					2
GMCSF (5)	X18	D5	0		20	20	0	0	224.38					2
GMCSF (5)	X19	E5	0		10	10	0	0	102.93					2
GMCSF (5)	X20	F5	0		19	19	0	0	214.67					2
GMCSF (5)	X21	G5	0		7	7	0	0	31.88					2
GMCSF (5)	X22	H5	0		14	14	0	0	159.99					2
GMCSF (5)	X23	A6	0		11	11	0	0	119.09					2
GMCSF (5)	X24	B6	0		12.5	12.5	0	0	140.66					2
GMCSF (5)	X25	C6	0		11	11	0	0	119.09					2
GMCSF (5)	X26	D6	0		9	9	0	0	84.59					2
GMCSF (5)	X27	E6	0		8	8	0	0	62.6					2
GMCSF (5)	X28	F6	0		7	7	0	0	31.88					2
GMCSF (5)	X29	G6	0		15.5	15.5	0	0	177.7					2
GMCSF (5)	X30	H6	0		11	11	0	0	119.09					2
GMCSF (5)	X31	A7	0		9.5	9.5	0	0	94.09					2
GMCSF (5)	X32	B7	0		8	8	0	0	62.6					2
GMCSF (5)	X33	C7	0		10	10	0	0	102.93					2
GMCSF (5)	X34	D7	0		6	6	0	0	OOR <					2
GMCSF (5)	X35	E7	0		11	11	0	0	119.09					2
GMCSF (5)	X36	F7	0		6	6	0	0	OOR <					2
GMCSF (5)	X37	G7	0		6	6	0	0	OOR <					2
GMCSF (5)	X38	H7	0		6	6	0	0	OOR <					2
GMCSF (5)	X39	A8	0		7	7	0	0	31.88					2
GMCSF (5)	X40	B8	0		22	22	0	0	242.91					2
GMCSF (5)	X41	C8	0		11	11	0	0	119.09					2
GMCSF (5)	X42	D8	0		9	9	0	0	84.59					2
GMCSF (5)	X43	E8	0		7	7	0	0	31.88					2
GMCSF (5)	X44	F8	0		5	5	0	0	OOR <					2
GMCSF (5)	X45	G8	0		14	14	0	0	159.99					2
GMCSF (5)	X46	H8	0		9	9	0	0	84.59					2
GMCSF (5)	X47	A9	0		7	7	0	0	31.88					2
GMCSF (5)	X48	B9	0		7	7	0	0	31.88					2
GMCSF (5)	X49	C9	0		6	6	0	0	OOR <					2
GMCSF (5)	X50	D9	0		5	5	0	0	OOR <					2
GMCSF (5)	X51	E9	0		8.5	8.5	0	0	74.21					2
GMCSF (5)	X52	F9	0		32	32	0	0	323.23					2
GMCSF (5)	X53	G9	0		6	6	0	0	OOR <					2
GMCSF (5)	X54	H9	0		11.5	11.5	0	0	126.59					2
GMCSF (5)	X55	A10	0		6	6	0	0	OOR <					2
GMCSF (5)	X56	B10	0		9	9	0	0	84.59					2
GMCSF (5)	X57	C10	0		12	12	0	0	133.76					2
GMCSF (5)	X58	D10	0		7.5	7.5	0	0	49.08					2
GMCSF (5)	X59	E10	0		6	6	0	0	OOR <					2
GMCSF (5)	X60	F10	0		7	7	0	0	31.88					2
GMCSF (5)	X61	G10	0		13.5	13.5	0	0	153.75					2
GMCSF (5)	X62	H10	0		16	16	0	0	183.32					2
GMCSF (5)	X63	A11	0		4	4	0	0	OOR <					2
GMCSF (5)	X64	B11	0		20	20	0	0	224.38					2
GMCSF (5)	X65	C11	0		21.5	21.5	0	0	238.38					2
GMCSF (5)	X66	D11	0		8	8	0	0	62.6					2
GMCSF (5)	X67	E11	0		6	6	0	0	OOR <					2
GMCSF (5)	X68	F11	0		7	7	0	0	31.88					2
GMCSF (5)	X69	G11	0		9.5	9.5	0	0	94.09					2
GMCSF (5)	X70	H11	0		7	7	0	0	31.88					2
GMCSF (5)	X71	A12	0		7	7	0	0	31.88					2
GMCSF (5)	X72	B12	0		7	7	0	0	31.88					2
GMCSF (5)	X73	C12	0		7	7	0	0	31.88					2
GMCSF (5)	X74	D12	0		6	6	0	0	OOR <					2
GMCSF (5)	X75	E12	0		8	8	0	0	62.6					2
GMCSF (5)	X76	F12	0		4	4	0	0	OOR <					2
GMCSF (5)	X77	G12	0		6	6	0	0	OOR <					2
GMCSF (5)	X78	H12	0		5	5	0	0	OOR <					2
Analyte	Type	Well	Outlier	Description	FI	FI - Bkgd	Std Dev	%CV	Obs Conc	Exp Conc	(Obs/Exp) * 100	Group	Ratio	Dilution
GMCSF (5)	S1	A1	0		5	5			OOR <	0	***			1
GMCSF (5)	S1	B1	0		7	7			15.94	0	***			1
GMCSF (5)	S2	C1	1		8	8			---	3.2	***			1
GMCSF (5)	S2	D1	0		7	7			15.94	3.2	498			1
GMCSF (5)	S3	E1	1		9	9				16				1
GMCSF (5)	S3	F1	1		8	8				16				1
GMCSF (5)	S4	G1	0		15.5	15.5			88.85	80	111			1
GMCSF (5)	S4	H1	0		15.5	15.5			88.85	80	111			1
GMCSF (5)	S5	A2	0		101	101			342.3	400	86			1
GMCSF (5)	S5	B2	0		145	145			426.04	400	107			1
GMCSF (5)	S6	C2	0		1731	1731			1804.01	2000	90			1
GMCSF (5)	S6	D2	0		2488	2488			2221.71	2000	111			1
GMCSF (5)	S7	E2	0		15187.5	15187.5			6861.76	10000	69			1
GMCSF (5)	S7	F2	0		19838	19838			OOR >	10000	***			1
GMCSF (5)	C1	G2	0		21	21			116.89	148	79			1
GMCSF (5)	C1	H2	0		24	24			130.22	148	88			1
GMCSF (5)	C2	A3	0		279	279			627.6	780	80			1
GMCSF (5)	C2	B3	0		347	347			712.94	780	91			1
GMCSF (5)	X1	C3	0	1dtsp-	23.5	23.5			256.14					2
GMCSF (5)	X2	D3	0	1dtsp-	7	7			31.88					2
GMCSF (5)	X3	E3	0	1dtsp-	12	12			133.76					2
GMCSF (5)	X4	F3	0	1dWT	8	8			62.6					2
GMCSF (5)	X5	G3	0	1dWT	6.5	6.5			OOR <					2
GMCSF (5)	X6	H3	0	1dWT	5	5			OOR <					2
GMCSF (5)	X7	A4	0	2dtsp-	7.5	7.5			49.08					2
GMCSF (5)	X8	B4	0	2dtsp-	13	13			147.31					2
GMCSF (5)	X9	C4	0	2dtsp-	7	7			31.88					2
GMCSF (5)	X10	D4	0	2dWT	6	6			OOR <					2
GMCSF (5)	X11	E4	0	2dWT	7	7			31.88					2
GMCSF (5)	X12	F4	0	2dWT	8	8			62.6					2
GMCSF (5)	X13	G4	0	0dtsp-	7	7			31.88					2
GMCSF (5)	X14	H4	0	0dtsp-	6	6			OOR <					2
GMCSF (5)	X15	A5	0	0dtsp-	7	7			31.88					2
GMCSF (5)	X16	B5	0	0dWT	6	6			OOR <					2
GMCSF (5)	X17	C5	0	0dWT	7	7			31.88					2
GMCSF (5)	X18	D5	0	0dWT	20	20			224.38					2
GMCSF (5)	X19	E5	0	3dtsp-	10	10			102.93					2
GMCSF (5)	X20	F5	0	3dtsp-	19	19			214.67					2
GMCSF (5)	X21	G5	0	3dtsp-	7	7			31.88					2
GMCSF (5)	X22	H5	0	3dWT	14	14			159.99					2
GMCSF (5)	X23	A6	0	3dWT	11	11			119.09					2
GMCSF (5)	X24	B6	0	3dWT	12.5	12.5			140.66					2
GMCSF (5)	X25	C6	0	7dtsp-	11	11			119.09					2
GMCSF (5)	X26	D6	0	7dtsp-	9	9			84.59					2
GMCSF (5)	X27	E6	0	7dWT	8	8			62.6					2
GMCSF (5)	X28	F6	0	7dWT	7	7			31.88					2
GMCSF (5)	X29	G6	0	CD47- 6d	15.5	15.5			177.7					2
GMCSF (5)	X30	H6	0	WT-6d	11	11			119.09					2
GMCSF (5)	X31	A7	0	CD47-7d	9.5	9.5			94.09					2
GMCSF (5)	X32	B7	0	CD47-7d	8	8			62.6					2
GMCSF (5)	X33	C7	0	WT-7d	10	10			102.93					2
GMCSF (5)	X34	D7	0	WT-7d	6	6			OOR <					2
GMCSF (5)	X35	E7	0	WT-7d	11	11			119.09					2
GMCSF (5)	X36	F7	0	B6WT1d	6	6			OOR <					2
GMCSF (5)	X37	G7	0	B6WT1d	6	6			OOR <					2
GMCSF (5)	X38	H7	0	B6WT1d	6	6			OOR <					2
GMCSF (5)	X39	A8	0	Enos-1d	7	7			31.88					2
GMCSF (5)	X40	B8	0	Enos-1d	22	22			242.91					2
GMCSF (5)	X41	C8	0	Enos-1d	11	11			119.09					2
GMCSF (5)	X42	D8	0	B6WT2d	9	9			84.59					2
GMCSF (5)	X43	E8	0	B6WT2d	7	7			31.88					2
GMCSF (5)	X44	F8	0	B6WT2d	5	5			OOR <					2
GMCSF (5)	X45	G8	0	Enos-2d	14	14			159.99					2
GMCSF (5)	X46	H8	0	Enos-2d	9	9			84.59					2
GMCSF (5)	X47	A9	0	Enos-2d	7	7			31.88					2
GMCSF (5)	X48	B9	0	B6WT5d	7	7			31.88					2
GMCSF (5)	X49	C9	0	B6WT5d	6	6			OOR <					2
GMCSF (5)	X50	D9	0	B6WT5d	5	5			OOR <					2
GMCSF (5)	X51	E9	0	Enos-5d	8.5	8.5			74.21					2
GMCSF (5)	X52	F9	0	Enos-5d	32	32			323.23					2
GMCSF (5)	X53	G9	0	Enos-5d	6	6			OOR <					2
GMCSF (5)	X54	H9	0	B6WT7d	11.5	11.5			126.59					2
GMCSF (5)	X55	A10	0	B6WT7d	6	6			OOR <					2
GMCSF (5)	X56	B10	0	B6WT7d	9	9			84.59					2
GMCSF (5)	X57	C10	0	Enos-7d	12	12			133.76					2
GMCSF (5)	X58	D10	0	Enos-7d	7.5	7.5			49.08					2
GMCSF (5)	X59	E10	0	Enos-7d	6	6			OOR <					2
GMCSF (5)	X60	F10	0	Enos-7d	7	7			31.88					2
GMCSF (5)	X61	G10	0	B6WT8d	13.5	13.5			153.75					2
GMCSF (5)	X62	H10	0	Enos-8d	16	16			183.32					2
GMCSF (5)	X63	A11	0	Enos-8d	4	4			OOR <					2
GMCSF (5)	X64	B11	0	A7212hr	20	20			224.38					2
GMCSF (5)	X65	C11	0	A7212hr	21.5	21.5			238.38					2
GMCSF (5)	X66	D11	0	A7212hr	8	8			62.6					2
GMCSF (5)	X67	E11	0	KW612hr	6	6			OOR <					2
GMCSF (5)	X68	F11	0	KW612hr	7	7			31.88					2
GMCSF (5)	X69	G11	0	KW612hr	9.5	9.5			94.09					2
GMCSF (5)	X70	H11	0	A721d	7	7			31.88					2
GMCSF (5)	X71	A12	0	A721d	7	7			31.88					2
GMCSF (5)	X72	B12	0	A721d	7	7			31.88					2
GMCSF (5)	X73	C12	0	KW61d	7	7			31.88					2
GMCSF (5)	X74	D12	0	KW61d	6	6			OOR <					2
GMCSF (5)	X75	E12	0	KW61d	8	8			62.6					2
GMCSF (5)	X76	F12	0	A72con	4	4			OOR <					2
GMCSF (5)	X77	G12	0	A72con	6	6			OOR <					2
GMCSF (5)	X78	H12	0	A72con	5	5			OOR <					2
***Value not available / --- = Designated as an outlier
*Value extrapolated beyond standard range
OOR = Out of Range / OOR> = Out of Range Above / OOR< = Out of Range Below
Exp Conc = Expected Concentration / Obs Conc = Observed Concentration
Ratio = Member/Reference
Regression Type: Logistic - 5PL
Std. Curve: FI = 6.55581 + (17720 - 6.55581) / ((1 + (Conc / 6840.97)^-7.71967))^0.226383
FitProb. = 0.0555, ResVar. = 3.6671
				1dtsp-	256.14
				1dtsp-	31.88
				1dtsp-	133.76
				1dWT	62.6
				1dWT	OOR <
				1dWT	OOR <
				2dtsp-	49.08
				2dtsp-	147.31
				2dtsp-	31.88
				2dWT	OOR <
				2dWT	31.88
				2dWT	62.6
				0dtsp-	31.88	31.88	0
				0dtsp-	OOR <
				0dtsp-	31.88
				0dWT	OOR <
				0dWT	31.88
				0dWT	224.38
				3dtsp-	102.93
				3dtsp-	214.67
				3dtsp-	31.88
				3dWT	159.99
				3dWT	119.09
				3dWT	140.66
				7dtsp-	119.09
				7dtsp-	84.59
				7dWT	62.6
				7dWT	31.88
				CD47- 6d	177.7
				WT-6d	119.09
				CD47-7d	94.09
				CD47-7d	62.6
				WT-7d	102.93
				WT-7d	OOR <
				WT-7d	119.09
				B6WT1d	OOR <	#DIV/0!	#DIV/0!			B6WT1d	31	30.3333	0.57735
				B6WT1d	OOR <					B6WT1d	30
				B6WT1d	OOR <					B6WT1d	30
				Enos-1d	31.88	131.293	106.043			Enos-1d	31.88	131.293	106.043
				Enos-1d	242.91					Enos-1d	242.91
				Enos-1d	119.09					Enos-1d	119.09
				B6WT2d	84.59	58.235	37.2716			B6WT2d	84.59	49.1567	30.6893
				B6WT2d	31.88					B6WT2d	31.88
				B6WT2d	OOR <					B6WT2d	31
				Enos-2d	159.99	92.1533	64.389			Enos-2d	159.99	92.1533	64.389
				Enos-2d	84.59					Enos-2d	84.59
				Enos-2d	31.88					Enos-2d	31.88
				B6WT5d	31.88	31.88	#DIV/0!			B6WT5d	31.88	31.2933	0.508068
				B6WT5d	OOR <					B6WT5d	31
				B6WT5d	OOR <					B6WT5d	31
				Enos-5d	74.21	198.72	176.084			Enos-5d	74.21	142.813	157.732
				Enos-5d	323.23					Enos-5d	323.23
				Enos-5d	OOR <					Enos-5d	31
				B6WT7d	126.59	105.59	29.6985			B6WT7d	126.59	80.7267	47.912
				B6WT7d	OOR <					B6WT7d	31
				B6WT7d	84.59					B6WT7d	84.59
				Enos-7d	133.76					Enos-7d	133.76
				Enos-7d	49.08	40.48	12.1622			Enos-7d	49.08	37.32	10.194
				Enos-7d	OOR <					Enos-7d	31
				Enos-7d	31.88					Enos-7d	31.88
				B6WT8d	153.75
				Enos-8d	183.32
				Enos-8d	OOR <
				A7212hr	224.38
				A7212hr	238.38
				A7212hr	62.6
				KW612hr	OOR <
				KW612hr	31.88
				KW612hr	94.09
				A721d	31.88
				A721d	31.88
				A721d	31.88
				KW61d	31.88
				KW61d	OOR <
				KW61d	62.6
				A72con	OOR <
				A72con	OOR <
				A72con	OOR <

[truncated: 5 more sheets: Kidney CFU data, organ leukocyte data, cytokine flow data, Nanostring normalized data, Nanostring RCC data]
